# Supplementary material for: Enabling comprehensive optogenetic studies of mouse hearts by simultaneous opto-electrical panoramic mapping and stimulation
Source: Nat Commun. 2021 Oct 4;12:5804. doi: 10.1038/s41467-021-26039-8 (PMC8490461; doi:10.1038/s41467-021-26039-8)
Supplement: Supplementary file 8 — Source Data [file 41467_2021_26039_MOESM8_ESM.xlsx]

## Sheet: ms Fig. 2, b,c,d
Figure 2
panels b-d
dF/F	fractional fluorescence change per action potential amplitude
dV/dtmax	maximal action potential upstroke velocity [%APA/ms]
APD	action potential duration at % repolarization indicated
	panel b		panel c		panel d	panel d	panel d	panel d	panel d	panel d	panel d	panel d
	dF/F [%]		dV/dtmax [%APA/ms]		APD90 [ms]	APD80 [ms]	APD75 [ms]	APD70 [ms]	APD60 [ms]	APD50 [ms]	APD30 [ms]	APD25 [ms]
average	1.58514		23.1223		68.446	52.8035	47.3081	42.1877	32.56	23.0954	11.6849	10.18
SD	0.245811		7.12917		6.54633	4.66833	4.17416	4.04821	3.8649	4.15964	3.30401	3.05527
n	285		285		285	285	285	285	285	285	285	285
Fiber #	raw data		raw data		raw data	raw data	raw data	raw data	raw data	raw data	raw data	raw data
o0	1.582		15.8945		64.2	42.5	42.1	33.1	25.9	21.1	10.8	9.8
o1	1.794		19.099		56.9	41.7	37.3	32.3	24.7	19.2	10	8.1
o2	1.689		18.1285		57.2	44.4	39.8	33.8	28.8	21.9	13.2	10.5
o3	1.522		19.0815		61	46	40.9	37.6	29.2	25	15.3	13.7
o4	1.206		21.7037		66.6	52	45.5	41.8	34.5	30.4	20.3	18.4
o5	1.392		17.9135		64.7	51.8	46.9	42.4	35.6	29.4	20.5	18.2
o6	1.66		15.2957		72	55.3	48.4	44.9	34.7	27.5	16	15.1
o7	1.712		15.9205		55.8	41	37.6	33.7	26.7	20.9	11.2	9.9
o8	1.659		18.2894		59.2	43.7	39.4	34.9	29.1	23.4	13.7	12.6
o9	1.378		18.4124		67.9	51.5	46.4	42.9	35.3	29.5	20.6	18.9
o10	1.461		18.3537		68.3	50.6	46.4	44.9	37.2	30.7	20.7	18.5
o11	1.615		18.2031		71.9	54.4	50	45.1	35.5	29.4	17	15.6
o12	1.813		15.783		72.8	55	49	43.8	34.6	26.2	14.2	13.1
o13	1.861		15.708		67.7	53.6	47.9	43.6	33.6	26	13.4	11.8
o15	1.684		14.7649		57.7	41.6	37.8	33.8	27	21.3	12	10
o16	1.225		13.5288		59.3	46.6	42.1	38.2	32.9	27.7	19	17.8
o17	1.424		17.5115		59.4	48.1	44.1	38.9	33.5	27.1	18.5	17.2
o18	1.56		19.3781		69.4	52.3	50	44.3	37	29.4	18.7	16.6
o19	1.834		15.5464		70.2	54.3	48.2	43.4	33.4	23.7	12.7	11.6
o20	1.846		15.5389		68.8	55.2	48.7	43.8	34.8	24.9	12.5	10.7
o21	2.016		19.9919		66.8	51.9	45.4	39.1	28.5	15.8	8.1	7
o22	1.683		16.956		60.7	44.7	38.3	35.7	27.7	20.7	12	10.1
o23	1.719		16.1064		55.8	41.4	36.6	32.6	25.8	20.6	11.4	10.4
o24	1.732		16.1889		56	41.1	37.4	33	25.7	20.7	11.3	10.3
o25	1.366		10.3536		62.3	45.5	41.5	37.9	31.7	25.7	17.4	16.1
o26	1.538		12.6066		58.9	46	41.9	38	31.5	25.4	15.6	14.3
o27	1.504		13.8297		70.4	52.1	46.9	42.7	35.3	28.8	17.7	15.9
o28	1.635		14.3926		74	55.8	49.5	44.4	35.6	27.7	16.3	14.5
o29	1.745		13.7645		68.5	52.8	48.9	41.9	33.1	24.9	13	11.9
o30	1.825		15.5653		74.8	56.2	48.8	44.1	34.9	25.3	12.3	10.6
o31	1.86		17.7005		73.5	54.7	48.7	43.5	32	21.1	9.8	8.5
o32	1.951		21.1844		69.6	51.2	45.8	39.2	27.3	16.8	7.8	7
o33	1.862		19.0622		71.8	54.1	46.8	42.5	28.8	17.6	8.3	7.2
o35	1.687		15.6346		52.8	40.4	36.5	32.7	25.8	20.3	11.8	10.6
o36	1.638		14.8326		50.7	39.7	36	31.6	25.9	20.2	11.6	10.3
o37	1.381		10.4287		60.6	45.5	40.9	36.3	30.8	25.3	17	15.3
o38	1.522		9.55241		62.2	46.2	41.5	37.9	31.8	24.6	16	15
o39	1.539		11.6763		66.1	49.5	44.2	39.4	33.8	26.2	16.7	15.4
o40	1.594		15.375		74.3	58	49.8	45.9	37.5	29.3	17.7	15.5
o41	1.747		15.6908		73.6	54.5	48.3	44.1	34.4	26	12.4	11.4
o42	1.801		18.38		72	53.7	46.7	40.7	28.7	18.8	9.1	7.9
o43	1.683		20.0365		73.8	55.6	49.6	43.8	32.2	18.9	8.9	7.9
o44	1.636		19.0929		76.7	54.7	50.5	43.4	32.1	19.2	8.4	7.7
o45	1.541		12.7854		55.5	41.9	37.8	34.4	27.6	22.4	13.4	12
o46	1.637		12.1733		54.7	41.4	36.9	33.4	27.2	21.5	12.5	11.8
o47	1.481		10.271		56.6	43.5	39.8	36	29.5	24.7	15.5	13.8
o48	1.497		12.2954		60.8	46	41.8	37.6	30.6	24.6	16.3	15.1
o49	1.527		15.1525		67.5	52.3	46.6	42.6	35.2	28.1	15.7	13.8
o50	1.689		15.9365		73.9	57.2	50	46	36.6	27.2	14	12.5
o51	1.736		17.9776		70	54.3	48.6	44.7	32.2	25.1	11.7	10
o52	1.775		18.717		70.8	53.4	46.6	41.6	30.4	19.7	9.3	7.9
o53	1.712		22.1026		71	52.8	47.2	43.4	29.5	19	8.9	8.1
o54	1.666		23.7771		74.4	55.3	48.4	43.7	29.7	18.5	9.6	8.2
o55	1.54		19.9291		76.9	54.4	50.2	44.2	30.9	19.5	9.6	8.6
o56	1.532		20.6717		76.7	55.6	52	43	32.5	17.7	8.3	7.1
o57	1.61		12.0273		53.8	41.7	37.2	33.4	27.1	21.4	12.6	11
o58	1.64		14.0937		59	44.3	38.8	35.6	30	23.8	14.8	13.7
o59	1.525		10.8043		62.1	47	41.1	37.7	31.1	25.1	15.7	13.8
o60	1.475		19.6358		66.1	51	46.6	41.6	35.8	28.1	17.8	15.6
o61	1.588		22.6108		64.7	53.7	46	41.6	33.7	25.7	13.6	11.8
o62	1.733		18.4855		77.4	54	48.7	43.1	32.5	22.6	10.3	8.8
o63	1.673		23.7484		74.8	56	48.8	44.3	32.4	21.3	10.2	8.8
o64	1.653		24.2334		70.8	54.9	47.7	42.6	30.9	18	8.7	7.5
o65	1.595		21.4927		69.9	54.4	46.7	42.6	28.7	18.3	8.6	7.6
o66	1.48		20.3312		76.7	56.2	52.2	43.3	33.8	21.6	9.5	8.4
o67	1.705		13.8995		59.3	43.9	38.1	34.7	27.9	21.9	13.6	12.2
o68	1.493		13.4843		62.4	46.7	42.2	38.7	31.1	25	15.1	14.3
o69	1.365		21.8172		63	51.3	45.5	40.8	34.1	27.4	17	15.2
o70	1.632		25.653		65.4	50.6	45.1	41.3	31.5	24	12.3	9.5
o71	1.717		23.2634		72.9	54.1	48.7	42.8	32.6	21.8	9.9	7.9
o72	1.625		20.3938		72.2	56.9	51.8	43.8	34.5	25.2	10.8	8.7
o73	1.558		25.8564		72.2	57.9	51.2	44	33.9	23.4	10.1	8.9
o74	1.566		21.3674		74.1	56.4	51.1	42.5	29.5	18.9	9	8
o75	1.483		22.4243		72.6	55.8	50.1	44.1	32.7	20.8	9.2	7.9
o76	1.643		15.9451		57	42.1	38.2	32.3	27	20.7	12.8	12.1
o77	1.546		14.6043		60.3	44.5	40.5	36.3	29.1	22.2	13.6	12.2
o78	1.423		16.7153		62.6	48.4	44.3	39.6	32.7	26	16	14
o79	1.544		22.6821		69.3	53.1	49	42.7	35.2	25.3	11	8.8
o80	1.635		23.5794		72	56.8	51.9	46.7	35.2	25.5	12	9.6
o81	1.576		32.3342		78.8	59.4	49.3	46	32.9	26	11.8	9.8
o82	1.632		31.0285		81.5	58.8	53.1	47.8	36.5	22.7	9.9	9.1
o83	1.595		28.8411		78.4	57	51	44.2	31.9	21	8.9	8
o84	1.655		20.6431		53.6	40.7	35.9	30.9	23.2	19.2	11.3	10.3
o85	1.499		20.2003		62.1	47.8	43.1	39.5	30.8	23.5	13.4	11.3
o86	1.402		25.6127		66.7	50.4	46.7	39.8	32.7	23.6	12.3	10.1
o87	1.4		23.873		69.5	54	47.1	44	33.6	25	12.2	10.4
o88	1.452		28.1303		75.6	57.3	52.3	47.1	36.5	28.2	13.8	11.6
o89	1.488		9.59594		54.5	41.3	37.1	32.6	26.9	21	12.8	11.9
o90	1.552		17.8607		62.8	46.8	43.2	39.3	29.2	23.6	14.4	11.6
o91	1.413		19.2289		65.4	50.3	45	40.4	30.3	24.5	11.4	10.4
o92	1.342		16.2887		65.2	49.1	44.8	40.1	34	28.8	17.5	16
o93	1.499		19.2001		66.1	49.8	44.2	39.9	30.4	23.5	11	9
o94	1.374		28.2899		68	57.4	48.7	46.7	35.1	27.8	13	11.1
o95	1.567		33.3242		80.5	61.8	53.9	50.9	39	27.7	11.6	9.5
o96	1.543		19.1399		63.8	49.2	43.1	38.1	32.3	23.4	11.8	9.6
o97	1.455		19.1667		67.1	52.3	48.2	43.4	33.3	24.6	10.8	9.5
o98	1.395		27.6291		72.1	58	52.5	48	36.6	29.2	13.9	12.2
o99	1.429		39.7623		73.2	58.3	52.4	50	38.4	29.7	14.8	12.1
o100	1.409		20.2024		70.2	55.9	48.6	43.6	35.1	27.7	16.3	14.1
o101	1.584		21.9041		66.9	51.4	46.9	41.9	31.8	24.3	11.4	8.9
o102	1.448		25.8957		72.1	54.8	50.4	45.5	34.7	28.9	12.2	10.8
o103	1.441		36.563		72.3	58.4	50.2	48	37	29.3	14.7	12.4
o104	1.488		37.7633		76.8	59.5	53.2	48.7	38.9	26.4	12.8	10.9
o105	1.547		35.4784		78.9	58.9	53.5	49.1	38.7	27.9	11.7	10.3
o106	1.602		31.2795		79.3	60.8	53.5	49.9	38.5	27.2	11.7	9.3
o107	1.564		24.8724		80.3	59.5	53.8	47.8	34.4	22.3	8.9	7.7
o108	1.397		24.6827		78.3	59.4	50.1	43.6	33.8	19.7	9.4	8
o109	1.549		18.2803		68	50.5	46.7	41.8	31.8	25	11.2	9.3
o110	1.355		27.6846		70.2	55.8	52.5	48.2	40	29.4	14.8	12.6
o111	1.544		34.1206		88.2	63.7	55.7	52	38.5	28.9	12.8	10.6
o112	1.604		32.7298		82.2	59.6	54.2	49.5	39.1	26.3	11.5	10.2
o113	1.582		26.8421		81.8	59.4	54.7	48.8	36.3	23.8	9.9	8.4
o114	1.577		22.144		91.7	59.9	54.1	48.1	34.4	21.7	9.2	7.8
o115	1.604		20.8043		75.5	59	52.7	44.1	34.2	19.6	8.6	7.3
o116	1.41		18.5356		65.4	50.4	46.6	42.4	33.3	26.1	14	12.2
o117	1.569		24.4646		66.6	53.9	48.2	43.1	32.9	24.1	11.1	9.3
o118	1.398		26.3879		74.1	57.6	50.8	45.5	36.9	26.6	12.7	10.2
o119	1.298		29.0295		73.7	58.7	54	49.7	41.3	31	14.9	13.5
o120	1.48		33.8237		76.1	61.6	55.1	48.5	40.4	27.2	13.2	12.3
o121	1.496		32.2401		73	62.6	53.1	50.7	40.1	27	12.6	11.8
o122	1.521		24.558		95	61.2	56.4	49.8	40	25.7	11	9.4
o123	1.615		23.397		79.4	57	54.3	46.9	35.8	20.7	8.4	7
o124	1.602		21.9249		81.6	58.5	53.3	46.9	34.7	23.1	8.1	7.3
o125	1.631		20.0797		77	56.9	51.9	46.4	33.5	20.3	7.7	6.9
o126	1.323		19.2269		67.4	50.7	47.6	41.7	33.4	26.6	14.5	12.5
o127	1.584		19.7916		64.3	50.8	45.8	41.3	31.3	22.8	10.5	9.1
o128	1.48		32.907		67.9	53.9	49.9	44.3	34.5	23.5	10.9	9.6
o129	1.404		33.3623		68.6	58.4	52.6	47.1	38	25.4	12.5	9.4
o130	1.459		29.9552		74	59.4	52.5	49	38.5	26.8	11.5	11
o131	1.425		32.303		76.5	59.4	54.8	49.6	39.8	27.2	13	11.8
o132	1.585		38.4599		79.7	59.4	51.9	48.5	35.1	22.3	8.1	7.1
o133	1.624		31.2983		76.9	60.2	52.4	47.2	34.8	19.6	7.8	6.3
o134	1.724		29.1518		72.7	55.1	49.7	46.4	32.4	19.6	5.8	5.2
o135	1.573		20.7681		82.4	59.9	52.7	44.9	33.3	19	7.4	6.4
o136	1.235		18.1747		65.8	50.5	45.5	41.9	34.5	26.9	14.6	12.7
o137	1.499		21.5623		66.2	50	45.1	38.4	30.6	22.3	11.9	10.1
o138	1.489		33.4034		66.9	54.1	47.9	41.3	33.5	23.1	11.4	8.3
o139	1.156		28.8366		66.3	54.2	50.1	46.3	37.6	28.3	12.3	11.8
o140	1.486		28.6932		73	54.5	51	45.4	36	24.7	10.9	8.4
o141	1.52		27.2173		72.2	58.6	51.3	46.5	36.6	26	12	10.1
o142	1.473		30.1622		73.2	57.8	53.4	48.3	37.6	26.1	11.4	8.9
o143	1.572		26.5221		61.9	48.6	43.8	38.2	26.8	20.9	9.3	8.3
o144	1.445		32.2859		71.6	56.2	50.6	46.5	36.5	23.2	11.3	8.4
o146	1.77		34.5974		63.5	50.1	42.9	37.1	25	13.8	5.4	4.5
o147	1.759		30.6048		70.2	54.6	45.9	41.5	29.1	16.3	7	5.7
o148	1.808		27.9664		69.9	52.2	48.5	39.9	31.2	21.1	9	7.5
o149	1.822		22.5554		65.8	49	45.3	37.1	28.5	16.8	7.2	6.1
o150	1.911		31.6266		63.6	48.4	45.2	36.7	26.2	16	6.1	5.1
o151	1.901		35.4815		64.5	51.5	45.1	39.1	27.3	15.2	5.9	5.1
o152	1.828		32.9517		67.1	53.9	47.7	43.3	31.9	17.2	7.1	6.5
o153	1.294		26.9855		66.2	54.4	48	43.3	35.7	26.1	14.3	11.9
o154	1.751		29.1788		68.4	50.7	46.5	38.1	31.4	19.5	9.3	7.5
o155	1.715		26.0914		67.6	53.3	47.1	41.1	33.8	22.8	9.9	7.7
o156	1.94		27.8051		60.2	47.4	44.3	36.6	27.4	17.3	8	6.6
o157	1.869		29.2205		64.2	52	46.3	39.8	30.9	17.6	7.3	6.6
o158	1.08		24.5489		68.3	52.6	46.7	42.6	34.1	24.4	14.9	12.6
o159	1.115		20.0046		66.8	51.9	47.8	42.4	35.6	24.6	13.4	12.5
o160	1.256		25.4183		66	54.6	51	44.3	34	27.3	14.8	12.3
o161	1.619		26.5451		70.8	53.5	47	40.8	32	24.7	12	9.6
o162	1.896		23.1776		65.5	50.1	44.3	40.7	29.8	22.4	9.3	7.5
o163	2.043		25.8589		63.4	48.6	43	36.9	27	18	7.2	5.9
o164	1.924		32.4872		63.8	49.8	43.4	38.8	28.4	16.9	7.7	6.1
o165	1.901		27.7984		65	52.5	44.5	40.6	29.2	17.5	7.2	6.9
o166	1.857		22.932		66.7	53.8	48	40.8	31.9	21.3	8.8	7.4
o167	1.364		38.2112		69	56	50.7	44.4	38.5	29.9	12.6	10.7
o168	1.126		26.0459		68.4	54.7	47.6	42.8	33	25.2	14.5	12.8
o169	1.465		21.6945		63.1	49.7	45.1	41.6	32.8	23.1	12.1	10
o170	1.735		26.1712		64.8	49.9	43.7	39.6	32.5	22	10.3	7.9
o171	2.033		24.5538		62.7	48.9	42.2	37.3	26.7	16.5	7.3	6.1
o172	1.945		29.2963		65.6	50.3	43.4	39.4	28.7	19.5	7.7	6.3
o173	1.463		48.0098		69.9	53	49.2	40.9	32.4	23.9	11	8.1
o174	1.273		26.9757		66.5	53.1	46.4	43.6	32	24.6	10.3	7.9
o175	1.337		26.4155		64.4	56.3	49.9	45.5	37	26.1	14	11.4
o176	1.91		18.6419		65.8	51.1	45.7	40.6	30	21.3	9.2	7.7
o177	1.978		21.0715		62.9	48.3	42	37.4	26.9	17.3	7.6	6.6
o178	2.072		26.5528		62.8	48.3	43.1	36.8	25.8	15.7	6.8	5.9
o179	2.012		27.1324		61	49	44.1	38.2	27.9	16.6	7.4	6.7
o180	1.556		29.6592		66.3	51.4	45.2	39.9	32.9	21	9.2	7.6
o181	1.607		22.7512		66.3	50.5	47.3	39.9	31.9	23.9	10.3	8.6
o182	1.803		17.9202		60.5	47.7	42.8	37.6	29.7	18.2	7.5	6.7
o183	1.932		26.9156		61.5	46.3	42.5	36.5	25	15.1	6.4	5.6
o184	1.833		48.8811		65.7	50.7	44.4	39.6	24.3	18.1	6.4	4.7
o185	1.586		30.9604		67.3	52.9	48.2	43.1	34.4	25.1	12.6	9.7
o186	1.678		23.4188		69.4	53.1	47.4	43	33	23.5	10.4	9.3
o187	1.621		19.7723		62.9	50	44.5	39.6	30.4	21.6	8.7	8
o188	1.85		38.6909		65.9	50.6	45.4	41.8	29.9	20.1	7.4	7.4
o189	1.59		25.252		66.3	51.4	46.7	42.8	33.7	24.6	10.3	8.9
o190	1.837		34.1583		69.7	52.7	47.3	42.3	32.5	22.6	9.9	8.2
o191	1.771		28.4999		65.3	51.8	46.5	40.4	32.1	21	8.7	8.1
o192	1.093		22.3864		66.9	54.6	49.6	44	36	25.5	12.5	11.1
o193	1.511		21.6493		63.1	49.7	44.8	39.8	30.2	19.9	8.2	6.6
o194	1.775		31.2242		62.2	47.9	43.1	37.1	26.1	17.5	6.8	5.7
o195	2.084		28.7234		60.8	50.2	43.8	37.5	27.8	16.9	6.9	6.5
o196	1.996		19.7506		65.4	51.7	46.2	40.1	29	19.1	8.2	6.9
o197	1.993		14.7575		63.1	50.7	45.3	39.7	29.5	17.4	7.9	6.7
o198	1.786		21.4787		65.3	53.7	48.1	42.6	32.4	20.6	9.1	7.8
o199	1.768		25.7587		69.6	53.6	48.3	43	32.1	19.6	8.1	7.4
o200	1.868		31.425		68.9	53.7	47.4	41.2	29.3	15.6	8.1	7.3
o201	1.835		28.0812		68	53.8	46	41.3	28.4	17.1	8.5	7.9
o202	2.037		31.8738		63.9	48.6	43.3	38.7	28	18.7	7.4	6.9
o203	1.988		34.2733		62.9	50.3	45.7	39.7	29.7	20.3	8.6	7.6
o204	1.448		30.6942		63.5	50.2	45.5	41	31.7	21.6	9.9	8
o205	1.736		24.0348		64.4	51.3	44.2	41.1	31.3	20.9	8.9	7.8
o206	1.83		20.8239		61.9	50.3	46.3	41.1	30.1	19.6	8.2	7.5
o207	1.861		15.8895		64.6	52.2	45.8	41.5	29.4	20.4	9	8
o208	1.774		17.862		66.4	53.3	47.6	42.4	31.7	18.4	8.5	7.4
o209	1.801		33.4623		72.6	54.7	49.1	42.4	27.4	15.7	8.4	7.3
o210	1.72		37.8854		69.4	53.3	46.5	40.5	26.9	17.8	8.7	8.1
o211	1.934		28.8604		69.7	52.6	47.5	44.3	34	22.3	9.9	8.4
o212	2.121		28.9367		65.7	52	46	41.7	32.2	20.8	9.6	8.6
o213	0.92		22.5919		66.7	55.5	49.7	43.5	35.8	27.4	15.4	12.2
o214	1.596		15.4137		64.4	49.6	45.5	40.5	31.2	19	8.5	7.1
o215	1.787		20.4517		65.6	52.7	46.1	40.7	32.1	21.8	9.6	8.4
o216	1.818		15.6843		66.8	52.3	48.4	43.1	32	20.2	10	8.7
o217	1.827		16.6406		69.2	52	48.1	42.6	32.1	19	8.3	7.6
o218	1.687		17.0649		68.8	54.4	49.8	43.5	31.4	21.8	9.2	7.9
o219	1.693		23.3567		68.3	53.3	48.8	41.2	30.5	18.7	7.9	7
o220	1.682		28.5616		67.3	52.9	47.4	40.9	29.4	16.2	7.9	6.5
o222	0.12		42.0962		65.6	47.6	44.8	40.9	24.7	19.3	8.3	7.3
o223	1.932		28.1781		65.9	51.9	45.1	40.4	32.1	19.3	10.3	9.1
o224	1.843		27.101		64.2	50.2	46.5	41.5	31.7	19.8	9.9	8.4
o225	1.497		26.8537		65.6	55.4	49.9	43.9	34.9	28.9	13.4	11.9
o226	1.638		12.3352		65.3	50.7	46.8	41.7	32.7	22	10.9	10
o227	1.71		16.0938		65.3	52.4	45.8	42.9	32.5	20.7	10.5	9
o228	1.709		13.4087		68.8	55	47.6	41.7	32.6	21.9	10.1	8.7
o229	1.709		20.0553		72.3	53.2	47.4	42.9	29.5	20.1	8.1	6.9
o230	1.649		29.9919		67.3	54.6	47.4	41.1	28.6	16.2	7.2	6
o231	0.248		40.5418		61.9	51.2	41.9	34.9	22	12.4	6.5	5.4
o232	1.599		40.3461		66.6	52.8	46	41	24.9	14.3	7	6.2
o233	1.734		27.8617		71.9	55.6	49.2	45.5	33.6	22.9	12.8	10.9
o234	1.844		23.791		65.7	50.1	46.6	42.4	32.5	22.7	10.5	9.5
o235	1.692		25.761		66	51.9	47.1	41	33.9	21.2	12.9	10.8
o236	1.418		16.9618		62	51.9	50.2	42.8	36.5	28	14.9	14.1
o237	1.744		14.184		67.1	54.2	48.9	43.7	34.8	22.9	12.1	10.7
o238	1.616		16.4795		70.6	57.7	50.7	45.2	36.7	24.4	12.5	11.1
o239	1.526		15.7435		74.6	56.8	49.8	45.5	33.7	23.3	11.1	9.3
o240	1.703		28.0406		69.5	54.4	47.6	42.3	31.9	17	8.3	7
o241	1.754		28.7923		74.6	55.6	47	40.9	28.7	15.3	6.7	6.1
o244	1.523		37.2201		69.2	52.5	46.6	40.6	25.4	14.9	6.9	5.9
o245	1.688		25.1221		72.4	55	49.3	44.7	35.9	27	13.1	12.1
o246	1.448		23.4528		67.8	55.3	49.8	42.3	36	29.1	14	12.3
o247	1.379		16.1797		64.2	53.8	50.1	43.8	35.7	27.8	15.5	14
o248	1.626		14.0639		68.9	53.7	48.6	45.3	34.9	27.4	13.8	12.6
o249	1.578		17.4397		71.9	56.6	50	46.8	36.9	25.3	13.7	12.2
o250	1.5		15.1582		70.3	56	50.4	44.3	35.5	25.5	12.6	10.8
o251	1.57		23.9584		77.9	57.7	51.2	45.8	34.3	22.3	9.9	8.9
o254	1.526		24.7483		70.4	55.9	51.7	45.8	37.2	27.4	13.6	12.5
o255	1.579		23.5954		70.2	56.9	47.3	46.5	35	25.6	13.9	11.6
o256	1.482		26.2364		68	53	48.6	44.3	36.7	27.4	15	13.8
o257	1.234		20.1426		70.6	57	51.8	45.2	40.5	32.3	19	17.1
o258	1.36		18.058		69.2	56	50.9	46.3	38.2	28.8	15.7	14.7
o259	1.496		16.4082		70.3	58.2	51.1	46.2	35.8	25.9	14.5	11.7
o260	1.417		17.7417		70.5	57.8	50.7	46.5	36.8	25.2	12.6	11
o261	1.456		21.3221		87.7	61.7	54.4	49.5	36	25.9	12.5	11
o262	1.616		28.0828		80.2	59.7	52	47.7	34.1	22.2	10.7	9
o263	0.303		30.4726		62.9	45.6	37.3	30.7	16.1	9.4	6.3	5.5
o264	1.738		23.6174		66.4	51.3	46.1	40.5	31.8	22.3	12.5	10
o265	1.436		23.0989		65.7	54.1	48.5	43	35.2	28.6	15.6	12.9
o266	1.213		18.3299		68	54.2	50.7	45.8	36.6	32.3	21.1	18.8
o267	1.364		20.2485		68.8	54.6	51.5	45.7	37.1	29.8	18.3	14.2
o268	1.479		19.2407		72.6	55.7	50	44.1	35.5	28.1	13	12.6
o269	1.462		18.1718		71.5	56.1	48.5	45.4	36.4	25.7	13.4	12.5
o270	1.445		21.277		76.1	59.2	51.1	45.5	37.1	25.7	13.8	11.5
o271	1.675		18.7408		67.5	49.6	46	38.3	29.5	22.3	11.5	10.2
o272	1.394		14.1233		65.9	51.3	47.8	43.1	32.3	26	14	11.7
o273	1.252		17.0871		65.6	51.7	45.2	41.7	34.7	27.8	17	15.2
o274	1.335		17.7052		65.5	50.7	47	42.5	38.1	28.5	17.2	16.3
o275	1.44		21.6031		68.4	52.6	50.2	41.7	35.3	24.6	14.7	12.8
o276	1.514		17.9312		64.1	53.2	48.8	43.1	34.3	26.6	14.5	12.3
o277	1.553		15.4466		65.7	50.1	44.6	41.2	31.9	23.6	13.5	11.6
o278	1.123		19.6034		65.6	55.2	47.5	43.6	35.7	28.6	17.8	15.2
o279	1.39		17.0253		72	54.2	48.7	44.6	35.6	29.1	16.6	14.8
o280	1.361		21.176		70.5	55.8	52.3	45.8	38	30.6	17.1	15.1
o281	1.482		20.109		72.9	57.1	51.3	45.5	35.7	27	15.1	12.7
o282	1.523		29.9819		78.5	58	54.8	46.9	35.8	24.6	13.4	11.8
o284	1.218		14.7898		66.5	49.5	43.9	40.3	32.4	25.6	14.4	12.6
o285	1.364		18.4195		70.4	56.6	46.8	42.9	35.4	27.8	16	14.9
o286	1.417		25.2474		68.3	54.4	51	42.6	35.5	27.5	15.5	14.8
o287	1.527		21.5576		72.3	54.2	52	47.2	37.7	27.3	16.1	13.7
o288	1.529		22.7632		78	59.1	51.9	46.2	37.5	28.3	16.4	13.5
o289	1.64		28.6291		82.9	58.4	53.1	47.8	37.8	25.2	13.3	12.2
o290	1.686		31.3834		79.5	59.7	52.8	47.4	36.4	25.1	12	10.5
o291	1.714		29.8506		83.5	62.4	54.2	44.6	33.9	22.5	10.8	9.4
o292	1.598		26.3177		71.1	56.5	47.7	42.1	26.5	17.2	8	7
o293	1.561		37.954		69.7	51.2	45.9	40.8	28	14.7	7.3	6.5

## Sheet: ms Fig. 3, c,d,e,g,h,i
Figure 3
panels c-e, g-i
dF/F	fractional fluorescence change per action potential amplitude
dV/dtmax	maximal action potential upstroke velocity [%APA/ms]
APD	action potential duration at % repolarization indicated
DS	downstroke of electrogram
OED	opto-electrical difference of local activation times
	panel c		panel d		panel e				panel g	panel h	panel i
	dF/F [%]		dV/dtmax [%APA/ms]		APD70 [ms]				DS amplitude [mV]	DS duration [ms]	OED [ms]
average	3.40911		10.617		83.9028			average	2.24755	2.33614	2.42063
SD	1.2361		1.25393		10.7253			SD	1.60018	1.02794	1.66586
n	290		290		290			n	64	64	61
Fiber #	raw data		raw data		raw data			Electrode #	raw data	raw data	raw data
o0	3.416		10.943		70.1			e0	2.486	1.4273	3.34605
o1	3.701		11.9517		65.7			e1	4.653	1.1	1.77183
o2	3.89		12.2202		68.4			e2	2.182	1.5551	2.61941
o3	3.204		11.892		69.7			e3	0.53	1.7348	2.4499
o4	2.144		11.734		73			e4	1.175	2.2868	5.46689
o5	1.613		9.39036		87.1			e5	1.223	2.5868	4.87225
o6	2.129		10.1598		91.6			e6	3.935	1.5	1.31708
o7	3.415		12.0226		63.3			e7	2.657	1.4	1.9377
o8	3.967		12.3593		62.8			e9	1.697	2.8374	4.38908
o9	2.812		11.3074		74.1			e10	1.414	2.5868	3.88717
o10	2.571		9.96121		74.7			e11	2.062	2.3	1.29493
o11	2.71		9.89275		85			e12	3.202	1.5	1.13114
o12	3.157		11.1297		84.9			e13	0.915	1.2	0.619656
o13	3.258		10.5029		77.4			e14	2.924	2.2	2.00275
o15	0.412		11.8691		85.5			e15	2.863	1.8	1.96623
o16	4.004		12.0442		68.1			e16	3.924	1.1	1.00395
o17	3.285		11.714		66.1			e17	3.245	2.8	2.55737
o18	3.168		11.116		69.3			e18	0.683	1.1803	0.347654
o19	3.119		10.4557		83.8			e19	1.973	1.7	-1.18749
o20	3.635		11.0041		82.7			e20	0.497	2.1627	1.4133
o21	3.764		10.0322		85.8			e21	2.658	2.6	3.04586
o22	3.533		9.58882		84.9			e22	4.729	2.1	2.27514
o23	4.14		11.6083		82.2			e23	0.474	2	4.92743
o24	3.871		11.8351		63			e24	0.551	2.1	2.62573
o25	4.107		12.1449		51.4			e25	0.655	2.7	2.25449
o26	3.423		10.904		66.5			e26	2.07	3.2	1.98964
o27	3.314		11.0594		75.2			e27	3.672	3	3.56359
o28	3.624		10.5743		76.8			e28	2.795	2.6	2.2358
o29	3.906		10.8148		81.3			e29	1.107	2.8	2.74818
o30	3.767		10.9197		78.1			e30	2.149	2	4.75069
o31	3.61		10.443		80.3			e31	1.842	2.1	-3.47226
o32	3.998		10.4338		82.1			e32	1.25	3.4	3.36045
o33	3.495		10.5701		74.4			e33	0.713	2.1159	5.4556
o35	3.279		10.6049		78.4			e34	1.053	1.4	2.45887
o36	4.079		12.0521		54.8			e35	1.475	1.3047	3.32202
o37	4.211		11.5293		50.7			e36	1.068	3.7856	5.35828
o38	3.364		11.3527		71.9			e37	2.616	2.044	4.17081
o39	3.641		10.9083		71.5			e38	0.607	1.4656	2.82917
o40	3.804		11.183		83.1			e39	2.312	2.3	2.83516
o41	4.071		10.956		72.7			e40	9.503	6.3352	3.00028
o42	3.114		9.2994		87.9			e41	2.704	1.9908	2.82039
o43	4.07		11.2513		81			e42	3.013	1.9997	1.84976
o44	3.929		10.6226		84.1			e43	1.026	2.1794	2.18771
o45	3.998		10.3192		80.9			e44	0.716	2.0121	3.75636
o46	3.986		11.8588		44.3			e45	2.518	2.7	3.29185
o47	4.314		11.7975		61.9			e46	4.679	1.7098	1.13381
o48	3.765		11.8394		67.1			e47	1.19	3.6	3.32069
o49	2.595		11.0153		76.2			e48	0.541	1.378	1.19831
o50	3.207		11.6915		86.8			e49	0.803	4.8	3.18524
o51	3.13		11.3242		78.1			e50	0.788	1.826	6.95356
o52	3.114		9.68417		100.4			e51	3.538	2.9	0.775313
o53	3.691		10.9353		87.8			e52	1.928	3	0.612669
o54	3.844		11.4767		81.8			e53	0.448	3.7	1.90765
o55	3.582		11.2284		80.9			e54	3.25	3.2	2.476
o56	3.657		11.2555		76.5			e55	2.149	0.6	1.20717
o57	3.396		10.5792		83.7			e56	3.402	3.8427	1.20171
o58	1.419		11.7203		57.5			e57	0.811	5	1.02735
o59	3.788		12.0744		52.4			e58	3.475	3.9	1.46087
o60	3.043		11.0118		77.6			e59	2.654	2.1122	1.80373
o61	2.38		10.5372		83.5			e60	2.111	2.4021	1.73632
o62	3.071		10.5219		92.5			e61	5.112	1.6	0.810449
o63	2.924		10.3039		105.3			e62	3.899	2.4514
o64	3.519		11.1806		86.5			e63	5.113	1.1
o65	2.988		11.2098		87.9			e65	0.436	1.2
o66	3.27		11.6225		84.8
o67	3.006		11.3506		82.4
o68	2.634		11.5816		66.7
o69	2.327		11.6822		69.1
o70	2.774		10.3127		92.5
o71	3.365		10.8155		98.1
o72	3.105		10.3344		89.6
o73	2.733		10.8819		88.9
o74	2.972		11.135		96.4
o75	3.23		11.4797		75.6
o76	4.168		11.6659		80.2
o77	1.752		10.5696		37.5
o78	2.443		10.6286		67.3
o79	2.486		9.91357		88.5
o80	2.349		9.80476		99.4
o81	2.464		9.69801		91.9
o82	2.219		10.5576		86.4
o83	2.604		11.2213		85.3
o84	3.301		11.7339		84
o85	1.063		6.06768		84.4
o86	1.624		8.94628		82.6
o87	2.688		9.84389		88.8
o88	1.912		9.02209		93.1
o89	1.522		9.23211		90.2
o90	1.52		7.56312		94.4
o91	1.099		6.35661		100.8
o93	1.363		7.9726		96.2
o94	1.18		4.67487		98.2
o95	0.72		5.97541		97.5
o96	1.117		7.94829		98.2
o97	1.794		11.574		87.4
o98	0.858		5.72098		107.8
o99	0.759		7.25898		111.2
o100	0.953		7.70142		108.9
o101	1.077		9.21596		99.3
o102	1.141		6.7413		106
o103	0.948		7.4473		90.9
o104	0.934		8.75813		90.5
o105	1.077		9.52257		93.7
o106	1.16		10.9399		88.7
o107	1.908		11.6791		88.6
o108	2.095		11.5535		89.9
o109	2.711		11.2546		86.9
o110	2.834		11.5265		85
o111	0.897		6.2539		103
o112	1.468		7.81848		105.8
o113	1.814		12.0351		90.5
o114	2.012		11.5061		79.2
o115	2.585		11.848		77.8
o116	2.598		11.6739		87.8
o117	4.632		11.5814		78.2
o118	1.479		9.01151		93.6
o119	0.911		8.59069		96.5
o120	1.041		7.70759		89.5
o121	1.44		6.6878		92.5
o122	1.963		11.0686		88.6
o123	2.129		11.9914		83.9
o124	2.791		12.2433		81.1
o125	3.057		11.4373		91.3
o126	3.528		11.8079		87.4
o127	4.379		11.5786		82
o128	1.661		9.93685		96.6
o129	0.77		8.68297		92.1
o130	0.753		9.49647		98.7
o131	1.072		9.75461		90
o132	1.886		12.6705		76.9
o133	2.082		11.985		88.8
o134	2.406		10.9918		89.5
o135	2.797		11.0379		87.5
o136	2.783		11.4718		80.9
o137	3.986		11.4633		86.3
o138	1.867		9.36451		95.7
o139	1.163		7.84554		87.6
o140	1.943		10.0507		88.8
o141	1.136		7.46296		93.5
o142	1.68		8.67502		90.8
o143	2.045		10.8255		91.1
o144	1.782		10.6702		80.9
o145	1.178		10.642		89.7
o146	2.993		9.29555		90.3
o147	4.56		10.9893		82.1
o148	5.005		10.8257		87.2
o149	3.484		10.2664		90.5
o150	2.959		10.5794		87.9
o151	2.894		10.7955		83
o152	4.08		10.2403		84.8
o153	4.255		10.951		90.6
o154	2.839		10.2347		92.8
o155	4.174		10.9804		93.3
o156	4.355		10.084		93.4
o157	4.665		10.2742		90.7
o158	4.196		10.5274		90.1
o159	2.582		10.5409		88.5
o160	3.029		10.0976		87.1
o161	3.88		10.9482		77.3
o162	4.647		10.4357		85
o163	4.518		11.0374		80.2
o164	4.71		10.7087		84.7
o165	3.22		10.178		90.4
o166	4.786		9.75181		92.1
o167	4.619		10.4038		88.2
o168	3.214		11.5745		74.7
o169	3.966		10.6596		85.4
o170	4.794		10.2773		87.9
o171	4.861		10.1237		81.7
o172	4.679		10.1263		92.5
o173	4.373		10.2855		93.4
o174	3.41		11.3434		77.8
o175	4.268		11.0731		79.2
o176	5.574		9.6508		76.6
o177	5.522		9.84069		78.5
o178	5.49		10.1471		79.3
o179	4.998		10.3019		92
o180	4.486		10.81		91.9
o181	5.243		10.5274		77.5
o182	5.11		9.6634		80.7
o183	5.152		10.1051		77.8
o184	4.479		10.8305		87.1
o185	4.883		11.3129		72.6
o186	6.136		10.1674		75.4
o187	5.818		10.1153		78.9
o188	5.047		10.2338		78.4
o189	5.4		11.1875		69.7
o190	4.863		10.8531		71.7
o191	5.295		11.3833		78.4
o192	4.839		11.0688		69.1
o193	4.216		11.2477		76.1
o194	4.911		11.041		81.9
o195	4.542		11.2237		91.9
o196	5.388		10.4772		95.7
o197	4.669		10.5101		97.6
o198	4.626		10.7209		90.1
o199	4.157		10.0347		93.8
o200	3.966		10.8009		85.7
o201	4.04		11.1997		80.9
o202	3.359		9.83447		80.1
o203	5.065		11.3107		79.2
o204	5.048		11.5912		66.2
o205	4.351		11.5333		75.9
o206	5.901		11.3054		89.9
o207	4.937		11.0567		94.8
o208	4.629		10.5848		101.7
o209	4.565		10.5245		89.4
o210	3.897		11.0652		71.3
o211	3.249		9.42742		83.6
o212	4.379		11.1521		76.4
o213	5.136		11.5838		67
o214	4.178		11.6596		84.2
o215	4.689		12.0327		82.8
o216	5.695		11.0157		90.1
o217	4.972		11.552		96.8
o218	4.706		11.1364		96.1
o219	3.652		10.5795		91
o220	3.88		10.5875		86.6
o221	3.153		11.1594		77.7
o222	2.584		11.0337		83.7
o223	2.877		9.10711		92.6
o224	4.311		11.5582		74.1
o225	4.586		11.6975		69.5
o226	6.025		11.6459		77.8
o227	5.445		11.8286		78.3
o228	4.92		11.7228		82.3
o229	4.822		11.0729		98.8
o230	4.398		10.5826		99
o231	2.992		10.6992		80.8
o232	2.945		9.58311		88.3
o233	2.976		9.48257		81.7
o234	2.788		11.5945		79.5
o235	4.208		11.6929		64.1
o236	5.665		11.6548		72.9
o237	5.116		11.5276		87.6
o238	4.617		11.5932		92.6
o239	4.62		11.3551		88.3
o240	4.466		10.8622		96.9
o241	3.865		10.4678		98.5
o242	3.26		10.2805		100.6
o243	3.051		10.0025		93.8
o244	2.991		9.53773		89.2
o245	3.101		9.44401		82.1
o246	4.832		12.0529		70.8
o247	4.741		11.5401		84.4
o248	4.44		11.3932		84
o249	4.299		11.7526		84.2
o250	4.407		11.0403		91
o251	4.2		10.6963		89.7
o252	3.647		10.0386		102.9
o253	2.875		10.1464		93.5
o254	3.153		9.96378		86.1
o255	4.792		11.7926		78.8
o256	4.733		11.8479		76
o257	4.575		11.2359		74.4
o258	4.142		11.7014		90.4
o259	4.045		10.8523		92.1
o260	4.001		10.47		92.4
o261	3.35		10.2494		92.4
o262	2.721		9.84451		93.9
o263	2.709		9.45863		86.5
o264	2.978		11.68		75
o265	5.099		11.9448		86.6
o266	4.437		11.5526		82.9
o267	3.957		11.0903		87.9
o268	3.933		11.6478		83.4
o269	3.865		10.7635		90
o270	3.622		10.2454		90.6
o271	2.005		9.69606		71.6
o272	3.606		11.7842		73.9
o273	3.648		11.6733		75.1
o274	3.624		11.443		76.2
o275	4.522		11.2813		83.1
o276	4.457		11.608		87.3
o277	4.389		11.9103		67.3
o278	4.124		11.9756		79.3
o279	3.475		12.008		80.4
o280	3.97		11.5906		91.7
o281	3.956		11.2189		92.8
o282	3.382		10.3047		97.7
o284	2.398		11.4811		72.8
o285	4.196		11.6448		72.9
o286	3.864		11.144		81
o287	3.911		12.1313		79.8
o288	3.607		11.2007		87.4
o289	3.072		11.2498		81.5
o290	2.645		10.0701		93.3
o291	2.509		10.0477		87.6
o292	3.143		9.41732		88.9
o293	3.544		9.98689		75.5

## Sheet: ms Fig. 4, c,d,e,g,h,i
Figure 4
panels c-e, g-i
dF/F	fractional fluorescence change per action potential amplitude
dV/dtmax	maximal action potential upstroke velocity [%APA/ms]
APD	action potential duration at % repolarization indicated
DS	downstroke of electrogram
OED	opto-electrical difference of local activation times
	panel c		panel d		panel e			panel g	panel h	panel i
	dF/F [%]		dV/dtmax [%APA/ms]		APD70 [ms]			DS amplitude [mV]	DS duration [ms]	OED [ms]
average	0.407905		18.8836		58.5109			3.08524	2.79355	0.350732
SD	0.126671		4.48016		9.55069			1.9831	1.10674	1.50477
n	285		285		285			62	62	58
Fiber #	raw data		raw data		raw data			raw data	raw data	raw data
o1	0.48		15.1558		96.4			5.179	4.1	-1.07403
o2	0.577		23.5981		51.2			4.28	3	0.579837
o3	0.489		23.6133		50.6			4.768	4.3	-0.844612
o4	0.528		27.0874		54.3			4.176	4.4	-0.299985
o5	0.442		21.642		60.6			2.455	5.2	-0.433958
o6	0.325		17.9829		81.1			0.922	5.2	1.79571
o7	0.384		15.4199		71.7			3.474	3.1	0.193956
o8	0.531		23.6662		62.1			2.723	4.2	1.60374
o9	0.475		23.3481		57.4			1.459	1.8	0.126264
o10	0.522		23.3541		60.8			0.912	5.7	0.688607
o11	0.437		22.3334		77.3			4.733	2.9	0.138343
o12	0.283		25.2856		69.1			1.933	3	-0.435467
o13	0.48		9.35874		71.3			3.136	2.7	0.731778
o15	0.259		10.6439		77			1.861	2.1	-1.23265
o16	0.561		18.6184		77.9			1.158	2.4	1.37079
o17	0.473		16.6083		64.9			1.266	3.5	-2.99778
o18	0.411		19.9646		57.5			0.957	4	-0.448141
o19	0.379		23.3447		56.7			4.833	2.6	4.05013
o21	0.371		20.6513		62.8			1.177	2.9	1.50187
o22	0.454		22.1125		59.6			4.342	1.8	-1.19678
o23	0.483		19.2466		46.5			2.938	3.2	-1.33056
o24	0.56		16.1866		57.2			2.321	3.4	0.764085
o25	0.505		16.9484		61.2			0.53	4.5	1.94424
o26	0.324		18.0756		63.2			0.592	4.6	1.83606
o27	0.269		19.3917		66.4			2.313	1.5	-1.87267
o28	0.324		18.5377		62.8			3.573	1.4	1.40064
o29	0.401		22.0359		60.6			1.067	2.5	1.97386
o30	0.225		20.4242		54.5			1.495	1.4	0.65748
o31	0.211		18.0504		64.1			2.752	1.8	-2.03177
o32	0.182		9.23706		71			0.842	3.4	4.26044
o33	0.327		19.6241		50.7			5.015	1.4	-1.67832
o35	0.585		19.4574		61.3			0.252	2.3	-0.358228
o36	0.494		14.8552		35.8			1.118	1.6	0.79764
o37	0.288		19.8788		57.3			0.627	2.5	0.797975
o38	0.312		13.6999		59.9			2.55	2.5	2.83612
o39	0.226		21.2114		68			2.346	1.6	1.08
o40	0.278		10.908		66.9			1.053	4	0.261819
o41	0.403		11.811		73.9			3.99	1.5	1.39273
o42	0.258		21.6813		46.8			3.455	1.4	1.88541
o43	0.346		18.2705		62.1			2.363	2	0.576394
o44	0.517		19.1842		49.6			6.952	1.2	-0.274465
o45	0.555		16.4665		56.4			3.475	3	-0.151233
o46	0.59		15.7476		62.4			3.442	1.9	2.96903
o47	0.426		15.2956		55.5			2.262	2	-1.02488
o48	0.279		17.8638		55.2			1.383	4.3	1.12742
o49	0.176		26.7352		60.2			0.812	3.9	-0.780328
o50	0.357		14.4528		59.4			5.068	2.3	-2.14452
o51	0.439		22.4014		60.1			0.797	4.4	-1.08719
o52	0.261		14.9597		53			4.752	2.2	-0.538315
o53	0.214		17.0665		54.1			4.967	1.8	1.11385
o54	0.343		15.5632		74.5			1.602	2.6	0.503224
o55	0.499		18.7124		60.6			8.362	1.7	2.23709
o56	0.455		13.7306		60.1			6.222	1.9	1.49339
o58	0.443		24.2806		54.6			6.483	1.8	-0.650412
o59	0.376		14.9199		42.7			3.811	2.6	-0.97837
o60	0.304		20.3691		62.8			5.982	1.9	-0.739036
o61	0.371		24.841		55.7			5.466	2.8	-1.36624
o62	0.331		26.9967		53.1			6.039	2.7	1.62245
o63	0.373		20.5406		56.3			2.893	2.4
o64	0.233		16.7932		66.7			6.66	2.2
o65	0.326		10.4475		63.6			5.765	3.6
o66	0.27		15.8616		64.3			1.154	2.6
o67	0.392		24.4143		64.8
o68	0.355		19.0914		61.9
o69	0.383		26.5986		61.9
o70	0.449		20.8871		56.2
o71	0.556		20.9949		53.8
o72	0.537		15.7121		66.5
o73	0.268		21.9051		64.2
o74	0.306		22.6661		55.6
o75	0.392		20.0875		65.2
o76	0.484		18.0802		65.4
o77	0.508		12.5836		46
o78	0.461		18.8845		59.7
o79	0.37		20.4801		56.1
o80	0.377		13.8532		61.2
o81	0.409		16.8289		74.1
o82	0.331		14.4605		65.3
o83	0.404		15.5114		71.4
o84	0.38		24.0689		57.1
o85	0.286		17.6491		58.2
o86	0.647		21.7538		58.5
o87	0.517		15.3254		56.3
o88	0.382		16.5807		54
o90	0.301		16.0541		53
o91	0.196		12.7652		103.7
o92	0.845		16.302		51.5
o93	0.706		13.9719		58.5
o94	0.439		26.3408		67.4
o95	0.653		15.7708		58.9
o96	0.408		18.8709		59.7
o97	0.329		15.8799		67.5
o98	0.495		11.5298		55.5
o99	0.422		16.3506		55.6
o100	0.314		19.5535		51.2
o101	0.219		22.2417		51.4
o102	0.454		15.2966		44.4
o103	0.564		12.147		49.5
o104	0.419		18.6861		51.1
o105	0.283		16.8754		60.7
o106	0.249		18.4216		56.3
o107	0.282		11.996		66
o108	0.312		23.6653		67
o109	0.29		14.3378		63.7
o110	0.323		20.735		64.1
o111	0.301		25.2418		58
o112	0.332		16.914		63.3
o113	0.278		23.6429		45.4
o114	0.456		15.3476		54
o115	0.379		14.0878		68.4
o116	0.365		16.2084		63.6
o117	0.49		21.4032		55.4
o118	0.266		22.6864		53.7
o119	0.274		13.2388		49.4
o120	0.153		12.0832		66.7
o121	0.211		14.6592		53.9
o122	0.352		11.3491		75.1
o123	0.376		23.3444		65.8
o124	0.233		18.7421		57
o125	0.373		17.2112		58.9
o126	0.37		18.4545		68.1
o127	0.477		21.8834		65.2
o128	0.211		21.2016		53.1
o129	0.183		15.1624		59.9
o130	0.172		15.3154		52.5
o131	0.24		18.9333		65.5
o132	0.376		19.1856		58.8
o133	0.325		11.6405		52.2
o134	0.381		18.1919		56.1
o135	0.393		15.2919		53
o136	0.315		19.678		58
o137	0.507		21.9362		53.7
o138	0.262		17.4342		48.5
o139	0.212		26.515		49.2
o141	0.208		32.0413		51.2
o142	0.302		16.0544		43.2
o143	0.315		15.2961		44.5
o144	0.359		17.0802		82.9
o146	0.309		20.6716		33.3
o147	0.21		19.309		61.6
o148	0.77		11.0508		60.2
o150	0.756		15.0735		60.8
o151	0.465		25.702		54.6
o152	0.481		13.0917		55.3
o153	0.491		16.005		69.6
o154	0.462		12.5705		53.6
o155	0.314		21.0188		52.5
o156	0.219		13.1659		48.7
o157	0.573		18.0131		50.7
o158	0.555		16.3812		27.5
o159	0.292		23.8127		40.5
o160	0.515		19.2397		41.7
o161	0.47		19.1527		43.7
o162	0.312		21.2569		59
o163	0.269		20.6063		63.3
o164	0.287		12.611		61
o165	0.231		22.7824		54.7
o166	0.523		19.1203		47.5
o167	0.492		18.1598		70.8
o168	0.347		17.1975		36.3
o169	0.417		19.8691		45
o170	0.385		25.6938		38.6
o171	0.351		14.0602		43.1
o172	0.344		21.5438		50.8
o173	0.39		21.138		69.4
o174	0.201		23.1929		38.6
o175	0.278		16.8259		56.8
o176	0.584		24.3557		44.7
o177	0.48		19.5265		60.3
o178	0.54		16.8376		47.2
o179	0.571		11.4557		63.5
o180	0.492		15.21		51.6
o181	0.356		12.3089		46.4
o182	0.173		22.6696		36.8
o183	0.387		11.224		76.2
o184	0.481		13.9827		65
o185	0.195		36.985		37.4
o186	0.606		11.5415		44.5
o187	0.526		12.721		57.6
o188	0.658		11.0974		65.8
o189	0.329		28.7724		35.7
o190	0.462		17.8638		59.2
o191	0.412		19.3274		57.2
o192	0.394		21.4565		54.7
o193	0.442		11.6017		60.4
o194	0.407		22.4513		62.2
o195	0.388		17.766		56.1
o196	0.667		17.2551		55.6
o197	0.65		20.1796		49
o198	0.465		24.7824		54.6
o199	0.438		10.6603		67.4
o200	0.493		17.6369		64
o201	0.489		19.6742		72
o202	0.409		22.5006		59.8
o203	0.267		14.2695		49.8
o204	0.4		16.0839		52.3
o205	0.29		14.8868		59.4
o206	0.696		16.7293		59.2
o207	0.598		20.6092		62.7
o208	0.551		23.1835		65.1
o209	0.509		22.1434		69.5
o210	0.489		23.6058		56.9
o211	0.524		17.2995		63.3
o212	0.363		19.6114		51.8
o213	0.436		14.9763		56.7
o214	0.381		15.9678		55.9
o215	0.296		23.1469		57
o216	0.803		20.2061		58.4
o217	0.577		16.6183		48.7
o218	0.554		21.3296		63.3
o219	0.531		16.3963		60.3
o220	0.578		20.4946		55.8
o221	0.541		20.1103		57.5
o222	0.528		20.5721		64
o223	0.424		18.8948		59.7
o224	0.405		21.9778		50.9
o225	0.352		18.9049		52.2
o226	0.663		23.5354		52
o227	0.485		20.433		67.8
o228	0.397		23.3224		69.2
o229	0.507		12.5128		65.5
o230	0.486		13.939		63.8
o231	0.435		18.4544		60.5
o232	0.481		17.4142		65.2
o233	0.386		18.9127		65.1
o234	0.301		24.4401		48.2
o235	0.308		23.0827		59.8
o236	0.655		20.405		60
o237	0.5		26.4533		59.3
o238	0.352		15.9396		64.6
o239	0.44		14.7064		63.6
o240	0.424		15.9815		67.4
o241	0.313		15.4967		57.1
o242	0.199		20.1649		64.5
o243	0.27		15.3596		63.1
o244	0.345		14.6533		67.5
o245	0.361		17.337		33.3
o246	0.575		24.4676		50.3
o247	0.499		17.3991		52.8
o248	0.55		13.1815		69.1
o249	0.475		14.562		58.1
o250	0.372		10.5637		68.2
o251	0.381		12.5954		61.4
o252	0.292		20.8269		60.5
o253	0.392		23.2068		62.8
o254	0.308		19.4661		49.1
o255	0.297		17.5227		54.6
o256	0.652		12.1492		55.1
o257	0.544		19.5168		64.4
o258	0.433		16.1744		50
o259	0.568		13.0265		63.2
o260	0.245		21.8443		51.6
o261	0.285		22.3367		63.1
o262	0.293		26.1257		60.6
o263	0.387		24.2889		60.9
o264	0.332		24.3974		54.8
o265	0.428		21.5267		57.3
o266	0.615		17.8424		47.8
o267	0.551		16.9517		63
o268	0.485		21.8208		56.9
o269	0.377		28.676		55.4
o270	0.392		22.4952		63
o271	0.381		24.8914		54
o272	0.335		21.5492		68.1
o273	0.394		21.3421		59
o274	0.443		19.3632		65.4
o275	0.428		24.8881		60.1
o276	0.452		22.3575		51.7
o277	0.661		25.5201		57.2
o278	0.544		25.037		54.1
o279	0.597		21.858		54.9
o280	0.434		24.979		55.3
o281	0.41		25.3808		58.6
o282	0.334		23.8144		59.8
o283	0.356		25.7959		62.3
o284	0.328		16.744		56.8
o285	0.533		29.3188		50.2
o286	0.461		13.5677		88
o287	0.4		24.3771		55.4
o288	0.472		22.0394		60.8
o289	0.385		27.0974		66.7
o290	0.343		19.4343		59.7
o291	0.201		25.9955		51.9
o292	0.291		18.5778		90.6
o293	0.594		13.997		53.3

## Sheet: ms Fig. 5, c,d
Figure 5
panels c,d
DS	downstroke of electrogram
	sinus activity		sinus activity			optical stimulation	optical stimulation
	panel c, left		panel c, right			panel d, left	panel d, right
	DS amplitude [mV]		DS duration [ms]			DS amplitude [mV]	DS duration [ms]
average	0.912391		2.73577			1.83611	2.78523
SD	0.680128		1.31655			1.64173	1.27693
n	64		64			64	64
Electrode #	raw data		raw data			raw data	raw data
e0	1.442		2.2			2.507	2.7
e1	0.873		2.6			5.633	3.2
e2	1.311		1.2			5.514	6.5
e3	1.87		3.8616			1.599	3.3
e4	0.502		4.9			0.912	2.7
e5	0.222		7.2			0.485	3.0717
e6	2.084		3.3			2.482	0.8
e7	0.352		2.1			2.288	3.6
e9	0.422		4.6			0.515	2.9
e10	0.177		1.1658			0.466	3.1023
e11	2.501		4.1			3.488	1.8
e12	0.628		6.4			1.118	3.4
e13	1.973		3.2			3.956	1.6
e14	0.35		1.3			1.038	3
e15	0.363		4.4397			0.65	5.6
e16	0.382		1.7881			3.058	2.9
e17	0.575		3.5			0.83	3
e18	0.824		4.4			2.977	1.9
e19	1.173		2.9			3.59	3.2
e20	1.173		2.9			5.207	0.8
e21	2.465		2.7			1.818	3.3
e22	0.404		2.7987			0.495	2.4
e23	1.878		2.9581			1.985	2.1
e24	0.665		3.9			0.632	2.3287
e25	0.398		2.6868			1.229	2.1127
e26	0.683		0.8			0.591	4.9
e27	0.27		1.2621			0.488	1.7094
e28	0.628		1.7			0.53	2.9
e29	0.518		1.8052			0.487	2.8
e30	0.345		2.3			2.362	5.2
e31	0.561		3.5493			0.711	2.6
e32	0.398		1.4			0.294	4.2
e33	0.59		0.8436			0.102	3.8
e34	0.433		2.6074			0.785	3.7
e35	0.576		1.181			0.142	3
e36	0.861		2.5			0.604	3.7
e37	1.092		1.3949			1.284	1.3
e38	0.581		2.3			0.326	3.7964
e39	0.924		2.3			0.558	4.9
e40	0.353		1.8			1.079	1.2
e41	1.169		2.9			1.083	2.2
e42	1.807		4.2			1.337	1.3
e43	1.224		4			1.295	1.5
e44	1.139		0.7			0.429	1.3
e45	3.894		2.4			3.128	1.7
e46	1.175		3.1			1.179	1.5
e47	0.784		2.8			0.553	4
e48	0.475		3.6			0.444	2.6
e49	1.278		2.0671			1.062	2
e50	0.368		4.49			0.571	2.5
e51	1.203		2.5			4.029	1.5
e52	0.411		4			0.71	2.7
e53	0.415		3.3743			0.282	2.7
e54	0.99		2			2.374	0.9404
e55	2		1.2			3.327	0.9
e56	1.118		3.4			2.973	1.4
e57	0.39		3.3023			0.668	2.9
e58	0.602		2.7			2.99	4.4
e59	0.801		1.7			5.442	4.9
e60	0.516		1.4			4.449	1.3
e61	1.196		4.1			4.028	1.493
e62	0.528		1.8135			3.541	5.4
e63	0.743		1.4			6.583	3.2
e65	0.347		1.1			0.219	2.9

## Sheet: ms Fig. 6 b,c,d
Figure 6
Opto-electrical concordance
Lato50%	Local activation time, optical: determined at 50% of the action potential upstroke
LatoSG	Local activation time, optical: derived from the peak of the Savitzky Golay filtered signal
LateSG	Local activation time, electrical: derived from the peak of the Savitzky Golay filtered signal
	Di-8-ANEPPS											ArcLight-Q239
																								ASAP1
	panel b	panel b	panel b			panel b	panel b	panel b				panel c	panel c	panel c	panel c			panel c	panel c	panel c						panel d
	Lato50% -LateSG					LatoSG -LateSG							Lato50% -LateSG					LatoSG -LateSG							Lato50% -LateSG
	shape 3	shape 2	shape 1			shape 3	shape 2	shape 1					shape 3	shape 2	shape 1			shape 3	shape 2	shape 1						shape 2
count	187	332	70			187	332	70				count	121	313	184			121	313	184				count		628
average	2.03443	-0.0693359	-0.688024			1.03994	0.13941	-0.230833				average	4.39113	3.7917	3.13612			2.98738	2.49605	2.12871				average		0.250058
sd	1.02479	0.993005	0.711453			0.801819	0.865371	0.670328				sd	1.58292	1.0386	1.33851			1.25678	1.06004	1.31265				sd		1.31228
	4.01667	-1.46	-0.0833333			0.3	-1.3	0.116667					4.13333	2.46	3.31667			3.58333	1.26	2.63333						-2.38
	3.13333	-2.54	-0.5			1.88333	-1.84	-0.0666667					2.375	3.15	5.71667			1.65	2.73333	5.28333						-2.375
	2.18333	1.41667	0			0.633333	1.7	0.35					2.1	4.96667	5.38			0.733333	4.35	5.06						-2.18
	-0.283333	-0.983333	-0.383333			-0.683333	-0.416667	-0.233333					3.7	1.73333	1.9			2.51667	0.8	1.16667						-2.16667
	2.41667	-1.16667	-0.216667			1.96667	-0.816667	0.15					2.06667	2.6	4.61667			5.63333	1.5	3.91667						-2.16667
	2.33333	-0.366667	-1.375			2.01667	-0.25	-0.35					5.81667	4.12857	1.88333			3.81667	3.07143	1.4						-2.16
	2.05	-0.5	-0.1			1.51667	-0.4	0.433333					7.05	4.87143	3.53333			2.93333	3.75714	2.5						-2.11667
	1.06667	0.242857	-2.04			0.933333	-0.0142857	-1.68					6.18333	3.65	1.3			2.63333	2.56667	1.2						-2.04
	1.13333	0.285714	0			0.9	0.285714	0.116667					5.12857	3.8	4.01667			3.07143	2.33333	2.71667						-2.03333
	1.78333	0.26	-0.5			0.366667	0.42	-0.233333					6.38333	4.08333	3.92			5.48333	2.68333	2.38						-2
	1.13333	0.35	-0.45			1.03333	0.633333	-0.3					5.71667	4.53333	3.63333			4.23333	2.45	2.26667						-1.98333
	2.11667	-0.333333	-0.166667			0.633333	-0.216667	0.166667					4.55714	3.8	4.24			2.81429	2.35	3.54						-1.95
	1.46667	-0.15	-1.4			0.9	-0.0333333	0.05					5.76667	4.41667	3.2			4.23333	2.91667	1.7						-1.95
	2.87143	-0.366667	-0.0333333			2.07143	0.1	0.433333					4.46667	3.01667	5			2.3	1.53333	4.56						-1.93333
	2.2	-0.14	-1.98			0.0333333	0.04	-1.64					4.08333	3.95	2.45			3.43333	2.46667	1.08333						-1.9
	2.58333	0.416667	-0.0833333			1.78333	0.75	0.0333333					2.325	4.51667	1.68333			1.875	3.26667	1.03333						-1.88333
	-0.283333	0.6	-0.433333			-0.35	0.785714	0.1					2.05	2.13333	2.5			1.23333	1	1.5						-1.88333
	3.86667	-0.183333	-0.416667			2.03333	-0.2	-0.266667					3.63333	2.81667	2.63333			2.28333	1.61667	1.3						-1.88
	4	0.05	-0.316667			0.0833333	0.1	0.183333					2.65	4.78333	2.9			1.96667	3.06667	1.4						-1.88
	2.31667	0.385714	-1.3			0.566667	0.285714	-0.425					1.86667	3.85714	1.52			1.6	2.12857	1.24						-1.86667
	-0.183333	0.933333	-0.0333333			-0.633333	0.866667	0.466667					6.68333	2.83333	5.38			3.2	1.41667	5.16						-1.86667
	2.38333	0.35	-2.26			2	0.566667	-1.84					5.1	3.16667	1.81667			3.11429	1.56667	1.18333						-1.86
	2.18333	0.0571429	-0.1			1.73333	0	0.1					6.6	2.92	4.63333			5.56667	1.78	3.81667						-1.85
	1.93333	-1	-0.466667			1.56667	-0.666667	-0.1					5.81667	2.4	1.83333			4	1.42	1.5						-1.82
	1.1	1.31667	-0.1			0.95	1.35	0.216667					4.58571	3.18333	3.51667			2.97143	2.36667	2.36667						-1.8
	1.35	-0.0666667	-0.483333			0.95	-0.0666667	-0.35					5.71667	3.15	1.325			4.21667	2.75	1.125						-1.78333
	1.58333	-1.76	-0.25			0.366667	-2.14	0.166667					4.48333	5.7	4.15			2.8	5.1	2.88333						-1.75
	1.28333	-0.98	0.0333333			1.05	-0.62	0.433333					2.05	4.96667	4.08			1.11667	4.7	2.82						-1.74
	1.95	-1.76	-2.18			0.55	-1.42	-1.68					3.61667	1.61667	3.6			2.4	1.1	2.4						-1.74
	1.61667	-2.58	-0.116667			1.41667	-1.82	0.1					2.68333	4.08571	4.84			1.9	0.642857	3.46						-1.73333
	2.7	1.71667	-0.8			1.65714	1.85	-0.133333					2.06667	5	4.8			1.46667	3.67143	2.83333						-1.7
	2.43333	-1.05	-0.166667			0.0833333	-0.566667	0.183333					6.53333	5.41667	5.02			4.95	2.63333	3.68						-1.7
	2.3	-1.16667	-0.433333			2.21667	-0.866667	-0.316667					5.53333	3.5	2.38333			4.6	2.4	1.16667						-1.7
	-0.516667	-0.183333	-0.25			-0.166667	-0.0333333	0.2					4.92857	3.65	1.83333			2.88571	1.96667	0.55						-1.7
	4.43333	-0.4	0.0333333			1.66667	-0.333333	0.6					5.96667	4	2.43333			4.61667	2.51667	1.23333						-1.64
	4.3	0.242857	-2.02			0.45	0.157143	-1.48					5.56667	4.75	2.28333			4.28333	3.11667	1.21667						-1.63333
	2.95	1.22857	-0.116667			1.61667	1.28571	0.116667					4.38571	4	2.65			2.95714	2.625	1.4						-1.63333
	2.46667	-0.16	-0.766667			0.616667	0.08	-0.133333					4.38333	4.61667	1.42			2.65	2.86667	1.1						-1.61667
	-0.216667	0.0333333	-0.166667			-0.666667	0.283333	0.383333					4.03333	3.01667	3.25			3.15	1.46667	2.45						-1.6
	2.38333	0.45	-0.516667			2.08333	0.283333	-0.333333					2.1	4.1	3.15			1.33333	1.9	2.23333						-1.6
	2.25	-0.383333	-0.25			1.86667	-0.233333	0.183333					3.8	4.61667	5.44			2.43333	2.93333	5.14						-1.6
	2.03333	-0.1	0			1.75	0	0.533333					2.78333	2.2	1.85			1.66667	1.16667	1.28333						-1.58333
	1.06667	-0.466667	-2.1			0.966667	0.0333333	-1.62					7.1	2.85	4.66667			5.06667	1.26667	3.96667						-1.56667
	1.31667	-0.14	-0.766667			0.816667	0	-0.2					5.21667	4.81667	2.01667			3.1	2.96667	1.43333						-1.55
	1.5	0.25	-0.5			0.216667	0.416667	-0.333333					5.08571	3.88571	1.375			2.7	1.9	1						-1.55
	1.3	0.471429	-0.266667			1.13333	0.728571	0.133333					6.5	2.88333	3.82			5.28333	1.3	2.28						-1.54
	2.06667	-0.133333	-0.133333			0.65	-0.116667	0.5					5.6	3.05	3.55			4.16667	1.73333	1.93333						-1.525
	1.5	0.15	-2			1.01667	0.183333	-1.48					4.51667	2.86	4.28			2.85	1.76	2.94						-1.51667
	2.72857	0.442857	-0.6			1.68571	0.442857	-0.4					4.05	4	3.21667			2.83333	2.78333	1.88333						-1.48333
	2.48333	0.966667	-0.166667			0.266667	0.916667	0.216667					2.05	2.54	5.08			1.16667	1.48	3.76						-1.48333
	2.38333	0.383333	-0.45			1.75	0.55	-0.316667					3.73333	5.8	2.26667			2.21667	5	1						-1.475
	3.86667	-0.0142857	-1.075			1.56667	-0.0714286	0.05					2.78333	2.35	1.68333			1.51667	1.85	0.683333						-1.46667
	3.91667	-0.966667	-0.0333333			0.566667	-0.6	0.333333					2.1	5.11667	2.28333			1.76667	4.43333	1.15						-1.45
	2.18333	1.21667	-2.04			0.483333	1.28333	-1.52					5.44286	1.71667	2.26667			3.45714	1.05	0.7						-1.45
	-0.216667	-0.116667	-0.833333			-0.716667	-0.283333	-0.4					6.66667	3.56667	2.76667			4.8	2.38333	1.5						-1.44
	2.46667	-1.64	-0.466667			2.4	-1.76	-0.3					5.98333	4.08333	1.5			4.01667	2.58333	0.94						-1.41667
	2.25	-1.22	-1.725			1.98333	-0.84	-0.45					4.5	4.58571	5.5			3.05	3.05714	5.2						-1.4
	2.08333	-1.74	-0.1			1.2	-0.76	0.6					3.86667	5.21667	1.86667			3.01667	4.15	1.3						-1.38333
	1.13333	-2.5	-2			0.983333	-1.74	-1.48					2.06667	3.43333	4.66667			1.01667	1.86667	4.28333						-1.36667
	1.38333	1.65	-0.8			1	1.76667	-0.133333					3.71667	3.65	1.85			2	2.3	1.18333						-1.36667
	1.73333	-1	-0.433333			0.25	-0.433333	-0.366667					2.7	3.86667	1.325			1.78333	3.13333	0.95						-1.35
	1.36667	-1.13333	-0.333333			1.21667	-0.766667	0.133333					2.15	4.4	3.92			1.05	2.96667	2.32						-1.35
	1.95	-0.366667	-1.6			0.683333	0.0833333	-0.625					6.7	3.925	3.63333			4.4	2.225	2.13333						-1.35
	1.31667	-0.45	-0.0666667			1.21667	-0.483333	0.466667					5.56667	4.4	5			4.43333	2.75	3.96						-1.33333
	2.7	0.328571	-2.04			1.82857	0.3	-1.52					5.05714	2.93333	4.51667			3.35714	2.05	3.41667						-1.31667
	2.15	1.25714	-0.7			0.25	1.41429	-0.233333					6.1	3.93333	4.92			4.55	2.53333	3.74						-1.31667
	2.36667	-0.02	-0.366667			2	0.08	-0.283333					5.38333	5.7	2.35			3.66667	4.66667	1.05						-1.3
	2.95	-0.1	-1.45			0.6	0.283333	-0.225					4.43333	4.56667	1.88333			2.68333	2.78333	0.4						-1.3
	3.75	0.416667	-0.166667			0.516667	0.5	0.3					4	2.13333	2.4			3.48333	1.18333	1.36667						-1.28
	3.63333	-0.366667	-1.76			2.48333	-0.216667	-1.26					2.13333	2.78333	3.08333			1.18333	1.45	1.48333						-1.26667
	2.15	-0.133333				0.5	-0.0833333						3.75	4.75	2.8			2.21667	3.13333	1.41667						-1.26667
	-0.25	-0.05				-0.683333	0.633333						2.7	3.9	1.52			1.75	2.3	0.84						-1.25
	2.46667	-0.16				2	0						1.85	2.86667	5.46			2.16667	1.45	5.18						-1.25
	2.18333	0.433333				1.88333	0.55						6.31667	3.05	1.91667			3.88333	1.78333	1.21667						-1.25
	1.98333	0.5				1.51667	0.857143						5.75	2.88	4.58333			3.28333	1.68	3.83333						-1.25
	1.08333	-0.05				0.916667	-0.0333333						4.9	2.76	1.83333			3.47143	1.4	1.1						-1.24
	1.31667	0.0666667				0.966667	0.116667						6	3.26667	1.175			4.73333	2.4	0.95						-1.23333
	1.58333	0.528571				0.316667	0.5						5.5	3.15	4.02			4.1	2.53333	2.2						-1.21667
	1.33333	0.883333				1.13333	0.866667						4.5	5.75	3.58333			2.8	5.33333	1.91667						-1.2
	2.03333	0.366667				0.8	0.616667						4.1	2.5	4.72			3.2	1.8	3.54						-1.2
	1.58333	0.0142857				1.08333	-0.0142857						2.21667	5.03333	4.9			0.866667	4.28333	3.4						-1.2
	2.88571	-0.966667				1.65714	-0.55						3.6	1.8	4.96			2.31667	1.36667	2.98						-1.2
	2.61667	1.18333				0.25	1.08333						2.81667	3.65	2.38333			2.01667	2.53333	1.21667						-1.2
	2.38333	-0.05				1.93333	-0.116667						1.71667	4.13333	1.8			0.983333	2.85	0.533333						-1.2
	-0.316667	-0.266667				-0.133333	0.05						6.96667	4.02857	2.55			3.51667	3.21429	1.33333						-1.2
	3	-1.84				0.233333	-1.62						5.3	5.15714	2.38333			3	2.72857	1.28333						-1.2
	4.11667	-1.04				0.7	-0.74						6.38333	6.11667	2.81667			5.5	3.55	1.41667						-1.18333
	3.2	-1.72				2.81667	-0.78						5.8	3.78333	1.46			3.43333	2.43333	1						-1.18333
	2.28333	-2.56				0.65	-1.8						4.41667	3.83333	5.46			3	2.48333	5.44						-1.18333
	-0.15	1.65				-0.616667	2.05						3.98333	3.95	1.86667			3.33333	2.51667	1.21667						-1.18333
	2.51667	-1.03333				2.01667	-0.433333						2.1	4.28333	4.56667			0.933333	2.88333	3.91667						-1.16667
	2.21667	-1.2				2.36667	-0.8						3.68333	3.9	1.88333			2.06667	2.15	1.33333						-1.16667
	2.11667	-0.333333				1.56667	-0.333333						2.71667	4.47143	1.325			1.53333	2.6	1.075						-1.15
	1.15	-0.433333				1	-0.433333						2.23333	4.35	3.92			2.26667	2.75	3.04						-1.15
	1.3	0.528571				0.85	0.157143						7.05	2.93333	3.58333			3.8	1.66667	2.01667						-1.13333
	1.51667	1.37143				0.383333	1.31429						5.75	3.91667	4.54			3.26667	2.25	3.44						-1.13333
	2.23333	-0.1				2.11667	-0.06						4.98571	5.78333	4.7			3.24286	4.56667	2.61667						-1.13333
	2.03333	0.55				0.7	0.6						6.26667	4.55	4.84			5.55	2.93333	3.08						-1.11667
	1.36667	-0.333333				1.28333	-0.216667						5.68333	2.21667	2.35			4.25	0.916667	0.883333						-1.1
	2.68571	-0.133333				1.6	-0.1						4.43333	2.85	1.55			2.45	1.4	0.733333						-1.1
	2.3	0.1				0.4	0.716667						4.01667	4.8	2.36667			3.48333	3.46667	1.13333						-1.1
	2.25	-0.1				2.26667	0.02						2.16667	3.85714	2.28333			1.41667	1.98571	0.85						-1.08333
	2.68333	0.45				0.25	0.766667						3.68333	2.88333	2.66667			1.86667	1.21667	1.36667						-1.08333
	4.2	0.471429				0.5	0.757143						2.6	3.11667	1.4			2.16667	1.6	1.06						-1.06667
	2.86667	-0.0833333				1.56667	-0.0333333						1.93333	2.94	5.36			1.35	1.7	4.96						-1.05
	2.23333	0.35				0.616667	0.45						7	2.52	1.91667			3.11667	1.66	1.21667						-1.05
	-0.283333	0.4				-0.633333	0.6						5.36667	3.21667	4.58333			4.35	2.55	3.81667						-1.05
	2.48333	0.933333				2.35	0.933333						4.98571	3.1	1.9			3.15714	2.1	1.45						-1.03333
	2.16667	0.266667				1.98333	0.766667						5.8	5.7	1.325			4.56667	5.23333	0.95						-1.03333
	2.06667	0.0428571				1.23333	0.1						5.51667	2.425	3.94			3.95	1.75	2.2						-1.03333
	1.18333	-0.866667				0.916667	-0.65						4.41667	5.01667	3.55			2.81667	4.65	2.05						-1.03333
	1.46667	1.13333				0.35	1.25						4.06667	1.71667	4.2			3.11667	1.26667	3.28						-1.01667
	2.18333	-0.05				2	-0.0333333						2.28333	3.58333	4.61667			1.1	2.3	3.13333						-0.983333
	2.1	-0.366667				0.7	0.2						3.78333	4.11667	4.82			2.31667	2.33333	3.56						-0.966667
	1.23333	-1.52				0.916667	-1.66						2.63333	4.31429	2.23333			1.56667	5.78571	0.916667						-0.96
	2.67143	-1.18				1.61429	-0.76						1.96667	4.92857	1.5			1.61667	3.41429	0.6						-0.95
	2.38333	-2.24				0.2	-1.24						7.41667	5.28333	2.28333			6.81667	4.13333	1.31667						-0.94
	2.15	-2.7				1.78333	-1.88						5.2	3.83333	2.08333			2.41429	1.96667	1						-0.933333
	2.76667	1.73333				0.516667	1.68333						6.21667	3.68333	2.68333			4.35	2.35	1.48333						-0.925
	4.33333	-1.05				0.55	-0.5						5.6	4.23333	1.4			3.56667	3.48333	1.04						-0.92
	3.33333	-1.15				1.85	-0.783333						4.53333	4.71667	5.38			2.51667	2.55	5.06						-0.916667
	2.38333	2.36667				0.65	2.83333							4.075	1.85				2.125	1.36667						-0.916667
	-0.25	-0.466667				-0.683333	-0.333333							4.58571	4.65				3.08571	3.8						-0.9
	2.48333	0.442857				2.33333	0.357143							4.48333	1.88333				3.11667	1.31667						-0.9
	2.2	1.35714				2.15	1.24286							3.11667	1.25				1.5	0.9						-0.9
	1.98333	0.06				1.48333	0.14							4.08333	4.2				1.95	2.4						-0.883333
	1.13333	0.516667				0.933333	0.716667							5.85	3.63333				4.56667	2.21667						-0.883333
	1.21667	-0.433333				0.833333	-0.283333							4.55	4.6				2.85	3.62						-0.866667
	1.55	-0.15				0.25	-0.05							2.18333	4.66667				0.983333	3.25						-0.85
	2.26667	0.166667				1.9	0.7							2.73333	4.82				1.28333	3.62						-0.85
	1.9	-0.04				0.716667	0.02							4.83333	2.3				3.21667	0.916667						-0.833333
	1.36667	0.416667				1	0.35							3.92857	1.78333				2.11429	0.6						-0.833333
	2.77143	0.571429				1.71429	0.828571							2.96667	2.46667				1.43333	1.23333						-0.816667
	2.38333	0.0333333				0.25	-0.0333333							3.18333	2.56667				1.65	1.26667						-0.783333
	2.23333	0.0666667				1.73333	0.166667							2.82	2.91667				1.84	1.5						-0.771429
	-0.416667	0.442857				0.0333333	0.414286							2.32	1.38				1.44	0.8						-0.766667
	2.61667	0.916667				0.516667	0.9							3.21667	5.5				2.56667	4.82						-0.766667
	4.06667	0.466667				0.433333	0.866667							3.16667	1.8				2.4	1.21667						-0.76
	3.1	0.0285714				2.83333	0							5.73333	4.55				4.9	3.95						-0.75
	2.45	-0.916667				0.366667	-0.516667							2.275	1.85				1.45	1.21667						-0.75
	-0.25	1.1				-0.666667	1.23333							4.98333	1.3				4.65	0.975						-0.733333
	2.56667	0.0333333				2.3	0							1.8	3.9				1.08333	2.42						-0.733333
	2.16667	-1.88				1.93333	-1.68							3.56667	3.53333				2.18333	2.45						-0.716667
	1.98333	-0.92				1.81667	-0.5							4.03333	4.38				2.68333	4.24						-0.7
	1	-1.48				0.883333	-1							4.67143	4.73333				3.28571	3.76667						-0.7
	1.65	-2.56				0.233333	-1.82							5.23333	5.02				2.26667	2.98						-0.7
	2.05	1.75				2.05	1.91667							3.33333	2.36667				1.96667	0.783333						-0.7
	2.23333	-1.11667				0.733333	-0.666667							3.7	1.66667				2.21667	0.516667						-0.683333
	1.31667	-1.11667				0.816667	-0.816667							3.78333	2.35				3.15	1.06667						-0.675
	2.61429	2.31667				1.48571	2.65							4.65	2.3				2.73333	0.95						-0.666667
	2.38333	-0.416667				0.316667	-0.466667							4.05	2.85				2.225	1.26667						-0.66
	2.2	0.657143				2.05	0.528571							4.57143	1.48				2.84286	0.98						-0.65
	2.73333	1.25714				0.233333	1.34286							4.41667	5.48				3.65	5.1						-0.65
	3.95	0.14				0.683333	0.24							2.98333	1.76667				1.51667	1.11667						-0.65
	3.01667	0.533333				2.4	0.966667							3.96667	4.66667				2.06667	3.71667						-0.65
	2.4	-0.45				0.416667	-0.266667							5.7	1.91667				4.53333	1.26667						-0.65
	-0.2	-0.1				-0.833333	0							4.45	1.35				2.71667	0.9						-0.64
	2.56667	0.116667				1.93333	0.716667							2.08333	4.06				1.08333	2.36						-0.64
	2.3	-0.18				2.25	0.02							2.68333	3.43333				1.05	1.96667						-0.633333
	2.1	0.466667				1.71667	0.616667							4.73333	4.1				3.45	3.04						-0.633333
	1.06667	0.5				1	0.742857							3.87143	4.63333				1.84286	3.3						-0.62
	1.5	-0.116667				0.3	0.05							2.88333	4.98				1.31667	3.24						-0.616667
	2.15	0.416667				2.01667	0.466667							3.03333	2.2				1.35	0.916667						-0.6
	1.93333	0.485714				0.8	0.271429							2.76	1.55				1.94	0.633333						-0.6
	1.2	0.816667				1.08333	0.9							2.28	2.28333				1.64	1.1						-0.6
	2.77143	0.35				1.78571	0.316667							3.28333	2.13333				2.43333	1.18333						-0.6
	2.21667	0.1				0.283333	0.0142857							3.2	2.73333				2.48333	1.33333						-0.6
	2.2	-1				1.98333	-0.766667							5.73333	1.54				5.26667	0.9						-0.6
	2.78333	1.16667				0.45	1.25							2.375	5.46				1.95	5.32						-0.583333
	3.86667	-0.0166667				0.783333	-0.0666667							4.95	1.76667				4.63333	0.966667						-0.583333
	3.45	-0.516667				2.73333	0.0166667							1.66667	4.68333				0.933333	3.85						-0.583333
	2.18333	-2.04				0.516667	-1.72							3.63333	1.91667				2.11667	1.33333						-0.583333
	-0.15	-0.82				-0.7	-0.48							4.05	1.3				2.55	0.875						-0.583333
	2.63333	-1.64				2.01667	-0.64							4.22857	4.04				3.52857	2.52						-0.583333
	2.21667	-2.46				1.88333	-2.04							4.7	3.6				2.94286	2.46667						-0.58
	2	1.75				1.48333	2.1							5.46667	4.82				2.58333	2.84						-0.566667
	1.11667	-1.11667				0.9	-0.5							3.26667	4.51667				2.36667	3						-0.566667
	1.4	-1.21667				0.916667	-0.833333							3.7	4.9				2.55	3.94						-0.566667
	1.53333	-0.05				0.216667	0.183333							3.95	2.35				2.66667	0.983333						-0.566667
	2.05	2.35				1.8	2.83333							4.4	1.71667				2.81667	0.716667						-0.557143
	1.88333	-0.35				0.7	-0.3							3.85	2.4				2.525	1.28333						-0.55
	1.36667	0.514286				0.983333	0.328571							4.44286	3.05				2.71429	0.833333						-0.55
	2.77143	1.28571				1.68571	1.25714							4.31667	2.93333				3.13333	1.56667						-0.55
	2.3	0.3				0.333333	0.54							2.83333	1.56				1.55	1.28						-0.55
	2.21667	-0.166667				1.63333	0.616667							4.01667					2.41667							-0.55
	-0.466667	0.55				-0.316667	0.7							5.71667					4.08333							-0.54
	2.48333	-0.316667				0.5	-0.133333							4.48333					3.01667							-0.54
		-0.0833333					0.0333333							2.1					0.916667							-0.533333
		0.183333					0.65							2.75					1.66667							-0.533333
		-0.02					0.08							4.7					3.01667							-0.533333
		0.316667					0.466667							3.82857					2.07143							-0.516667
		0.5					0.742857							2.8					1.46667							-0.516667
		-0.0333333					-0.15							2.98333					1.7							-0.516667
		0.35					0.35							2.8					1.68							-0.516667
		0.314286					0.371429							2.46					1.5							-0.514286
		0.866667					0.933333							3.36667					2.4							-0.5
		0.216667					0.466667							3.2					2.18333							-0.5
		-0.0428571					-0.185714							5.76667					5.1							-0.5
		-0.916667					-0.583333							2.325					1.725							-0.5
		1.15					0.816667							4.98333					4.45							-0.485714
		1.21667					1.35							1.75					1.35							-0.483333
		0.0833333					-0.0166667							3.55					2.41667							-0.471429
		-0.466667					-0.15							4.2					2.98333							-0.471429
		-1.78					-1.76							4.81429					3.35714							-0.466667
		-0.9					-0.4							5.75					5.21667							-0.45
		-1.7					-0.78							4.05					1.85							-0.45
		-2.6					-1.86							3.83333					2.31667							-0.45
		1.8					1.93333							4.01667					3.05							-0.433333
		-1.18333					-0.583333							4.61667					3.33333							-0.433333
		-1.1					-0.75							4					2.225							-0.433333
		-0.05					0.183333							4.57143					2.98571							-0.425
		2.31667					2.78333							4.55					2.71667							-0.416667
		-0.4					-0.433333							3.06667					1.6							-0.414286
		0.542857					0.428571							4.06667					2.23333							-0.4
		1.1					1.34286							5.63333					4.08333							-0.4
		0.18					0.38							4.51667					3.01667							-0.4
		0.55					0.666667							2.28333					0.883333							-0.4
		-0.35					-0.216667							2.85					1.15							-0.4
		-0.333333					0.05							4.85					3.16667							-0.4
		-0.133333					0							3.94286					1.94286							-0.4
		0.2					0.733333							2.91667					1.4							-0.4
		-0.1					-0.02							3.01667					1.7							-0.4
		0.466667					0.616667							2.94					1.84							-0.366667
		0.528571					0.7							2.32					1.7							-0.366667
		-0.1					-0.133333							3.15					2.46667							-0.357143
		0.333333					0.45							3.03333					2.43333							-0.35
		0.428571					0.314286							5.75					5.36667							-0.35
		0.9					0.933333							2.3					1.875							-0.333333
		0.133333					0.216667							4.93333					4.3							-0.333333
		-0.0428571					-0.114286							1.66667					1.05							-0.333333
		-0.816667					-0.616667							3.53333					2.1							-0.333333
		1.18333					1.16667							4.1					2.85							-0.325
		0.0166667					1e-05							4.28571					2.02857							-0.314286
		-1.82					-1.22							4.8					3.6							-0.3
		-0.9					-0.4							5.78333					3.08333							-0.3
		-1.72					-0.96							3.36667					1.93333							-0.3
		-2.64					-1.78							3.6					2.38333							-0.3
		1.7					1.88333							4					3							-0.3
		-1.16667					-0.616667							4.68333					3.18333							-0.283333
		-1.1					-0.716667							4.15					2.225							-0.283333
		-0.0333333					0.216667							4.68571					3.27143							-0.283333
		2.18333					2.76667							4.58333					3.21667							-0.266667
		-0.366667					-0.333333							3.03333					1.51667							-0.266667
		0.485714					0.7							4.03333					1.98333							-0.266667
		1.31429					1.35714							5.63333					4.46667							-0.25
		0.32					0.6							4.51667					2.86667							-0.25
		-0.06					0.1302							2.2					0.866667							-0.24
		-0.116667					0.166667							2.88333					1.08333							-0.216667
		0.483333					0.616667							4.8					3.68333							-0.216667
		-0.366667					-0.283333							3.87143					2.3							-0.216667
		-0.216667					0.183333							2.98333					1.46667							-0.2
		-0.15					-0.05							3.08333					1.65							-0.2
		0.0833333					0.75							2.72					1.82							-0.2
		-0.16					-0.04							2.46					1.52							-0.2
		0.383333					0.533333							3.18333					2.41667							-0.183333
		0.5					0.828571							3.26667					2.48333							-0.175
		-0.1					-0.15							5.88333					5.05							-0.166667
		0.316667					0.366667							2.425					1.8							-0.166667
		0.471429					0.428571							5.06667					4.46667							-0.166667
		0.833333					0.866667							1.75					1.13333							-0.16
		0.416667					0.7							3.5					2.03333							-0.133333
		0.0571429					0.128571							4.13333					2.73333							-0.133333
		-1					-0.516667							3.8					2.81429							-0.133333
		1.23333					0.833333							4.7					3.24286							-0.128571
		1.43333					1.63333							5.15					2.15							-0.12
		-0.0833333					-0.0833333							3.35					2.11667							-0.116667
		-0.616667					0.0166667							3.6					2.06667							-0.116667
		-1.9					-1.64							3.9					2.88333							-0.114286
		-0.8					-0.26							4.43333					2.86667							-0.1
		-1.94					-0.98							3.875					2.4							-0.1
		-2.6					-1.96							4.45714					2.6							-0.1
		1.63333					1.75							4.31667					2.96667							-0.1
		-1.18333					-0.683333							3					1.28333							-0.1
		-1.11667					-0.75							3.88333					2.26667							-0.1
		-0.0333333					0.116667							5.6					4.46667							-0.1
		2.3					2.71667							4.66667					3.1							-0.1
		-0.383333					-0.316667							2.1					0.916667							-0.0833333
		0.485714					0.428571							2.73333					1.45							-0.0833333
		1.38571					1.42857							4.85					3.06667							-0.0833333
		0.36					0.62							3.87143					2.04286							-0.0666667
		-0.133333					0.2							2.9					1.26667							-0.0666667
		0.466667					0.633333							3.03333					1.68333							-0.0666667
		-0.333333					-0.216667							2.82					1.62							-0.0666667
		-0.15					-0.166667							2.66					1.94							-0.0666667
		0.15					0.75							3.23333					2.26667							-0.05
		-0.16					-0.06							3.16667					2.43333							-0.05
		0.35					0.466667							5.8					5.03333							-0.05
		0.471429					0.657143							2.275					1.625							-0.0333333
		-0.133333					-0.233333							4.96667					4.41667							-0.0333333
		0.466667					0.466667							1.7					1.3							-0.0333333
		0.428571					0.371429							3.68333					2.18333							-0.0333333
		0.816667					0.733333							4.25					2.65							-0.025
		0.366667					0.416667							4.54286					6.68571							-0.0166667
		-0.0142857					-0.114286							5.08571					3.97143							-0.0166667
		-0.866667					-0.533333							6.23333					3.18333							-0.0166667
		1.21667					1							3.88333					1.96667							0.0142857
		1.01667					1.03333							3.78333					2.23333							0.02
		-0.0666667					0							4.23333					2.33333							0.02
		-0.516667					0.216667							4.16667					2.91667							0.025
		-1.86					-1.68							3.85					2.175							0.0333333
		-0.76					-0.42							4.4					2.61429							0.0333333
		-1.8					-0.3							4.5					3.06667							0.0333333
		-2.64					-1.82							2.93333					1.4							0.0333333
		1.75					2.05							4					1.91667							0.0333333
		-1.15					-0.583333							5.7					4.23333							0.04
		-1.16667					-0.883333							4.58333					3.43333							0.0428571
		0.0666667					0.3							2.16667					1.13333							0.0666667
		2.35					2.83333							2.83333					1.16667							0.0666667
		-0.316667					-0.366667							4.76667					2.93333							0.0666667
		0.442857					0.5							3.87143					2.01429							0.0833333
		1.51429					1.44286							3					1.4							0.0833333
		0.24					0.5							3.18333					1.28333							0.0833333
		-0.166667					0.2							2.92					1.86							0.1
		0.483333					0.8																			0.116667
		-0.383333					-0.233333																			0.116667
		-0.233333					0.133333																			0.116667
		-0.0833333					0.0166667																			0.12
		0.266667					0.683333																			0.128571
		-0.18					-0.06																			0.128571
		0.4					0.416667																			0.133333
		0.457143					0.685714																			0.133333
		-0.1					0																			0.142857
		0.35					0.45																			0.142857
		0.542857					0.328571																			0.15
		0.983333					0.983333																			0.15
		0.316667					0.3																			0.15
		-0.0428571					-0.214286																			0.16
		-0.966667					-0.683333																			0.166667
		1.05					1.21667																			0.166667
		0.05					-0.0333333																			0.166667
		-2.08					-1.68																			0.183333
		-0.98					-0.56																			0.183333
																										0.2
																										0.2
																										0.2
																										0.2
																										0.2
																										0.216667
																										0.216667
																										0.216667
																										0.228571
																										0.233333
																										0.233333
																										0.25
																										0.25
																										0.26
																										0.266667
																										0.266667
																										0.275
																										0.283333
																										0.283333
																										0.3
																										0.3
																										0.3
																										0.3
																										0.316667
																										0.316667
																										0.32
																										0.333333
																										0.333333
																										0.34
																										0.35
																										0.366667
																										0.366667
																										0.366667
																										0.366667
																										0.38
																										0.383333
																										0.383333
																										0.4
																										0.4
																										0.416667
																										0.425
																										0.433333
																										0.45
																										0.45
																										0.45
																										0.466667
																										0.466667
																										0.475
																										0.483333
																										0.483333
																										0.5
																										0.5
																										0.516667
																										0.516667
																										0.516667
																										0.516667
																										0.55
																										0.55
																										0.55
																										0.55
																										0.55
																										0.55
																										0.566667
																										0.575
																										0.583333
																										0.583333
																										0.583333
																										0.583333
																										0.6
																										0.6
																										0.6
																										0.6
																										0.6
																										0.616667
																										0.633333
																										0.633333
																										0.633333
																										0.633333
																										0.65
																										0.666667
																										0.666667
																										0.666667
																										0.666667
																										0.666667
																										0.675
																										0.683333
																										0.716667
																										0.716667
																										0.716667
																										0.733333
																										0.733333
																										0.733333
																										0.75
																										0.75
																										0.75
																										0.766667
																										0.766667
																										0.766667
																										0.766667
																										0.775
																										0.783333
																										0.783333
																										0.783333
																										0.8
																										0.825
																										0.85
																										0.85
																										0.866667
																										0.866667
																										0.866667
																										0.866667
																										0.866667
																										0.866667
																										0.866667
																										0.883333
																										0.883333
																										0.883333
																										0.883333
																										0.9
																										0.9
																										0.9
																										0.916667
																										0.916667
																										0.933333
																										0.95
																										0.95
																										0.95
																										0.966667
																										0.966667
																										0.983333
																										0.983333
																										1
																										1
																										1.03333
																										1.03333
																										1.03333
																										1.04286
																										1.05
																										1.05
																										1.05
																										1.05
																										1.06667
																										1.06667
																										1.06667
																										1.06667
																										1.06667
																										1.06667
																										1.08333
																										1.08333
																										1.08333
																										1.1
																										1.1
																										1.11667
																										1.11667
																										1.11667
																										1.14
																										1.15
																										1.15714
																										1.16667
																										1.16667
																										1.18333
																										1.2
																										1.2
																										1.21667
																										1.21667
																										1.225
																										1.23333
																										1.23333
																										1.24286
																										1.25
																										1.25
																										1.25
																										1.25
																										1.25
																										1.26667
																										1.26667
																										1.28571
																										1.31667
																										1.37143
																										1.4
																										1.4
																										1.4
																										1.4
																										1.41667
																										1.44286
																										1.44286
																										1.45
																										1.46667
																										1.48333
																										1.48571
																										1.5
																										1.5
																										1.5
																										1.5
																										1.51429
																										1.53333
																										1.55
																										1.55
																										1.55
																										1.55714
																										1.56667
																										1.58333
																										1.61667
																										1.65
																										1.65
																										1.65
																										1.65
																										1.68333
																										1.68571
																										1.71429
																										1.73333
																										1.75
																										1.75
																										1.78333
																										1.8
																										1.81667
																										1.85714
																										1.86667
																										1.88333
																										1.88333
																										1.88333
																										1.88333
																										1.92857
																										1.92857
																										1.93333
																										1.94286
																										1.96667
																										1.96667
																										1.97143
																										2.01667
																										2.05
																										2.05714
																										2.06667
																										2.06667
																										2.06667
																										2.08333
																										2.08571
																										2.16667
																										2.2
																										2.23333
																										2.23333
																										2.26667
																										2.26667
																										2.3
																										2.3
																										2.31667
																										2.33333
																										2.34286
																										2.35
																										2.35
																										2.38333
																										2.41429
																										2.45
																										2.45
																										2.45714
																										2.5
																										2.5
																										2.51667
																										2.55
																										2.56667
																										2.63333
																										2.64286
																										2.65
																										2.66667
																										2.68333
																										2.7
																										2.75
																										2.75
																										2.81667
																										2.82857
																										2.82857
																										2.93333
																										2.93333
																										2.93333
																										2.96667
																										3.04286
																										3.08333
																										3.14286
																										3.16667
																										3.2
																										3.32857
																										3.35
																										3.4
																										3.43333
																										3.48333
																										3.52857
																										3.53333
																										3.55
																										3.61667
																										3.7
																										3.75
																										3.83333
																										3.84286
																										4.31667
																										4.6
																										4.6

## Sheet: suppl. Fig. 2
Supplementary Figure x
Signal-to-noise ratios, di-8-ANEPPS, single shot recording
		panel c
count		289
average		48.7526
sd		13.6772
	Fiber #	SNR raw signals
	o0	25.1011
	o1	42.4829
	o2	35.7216
	o3	40.1392
	o4	31.7863
	o5	34.934
	o6	48.486
	o7	46.6469
	o8	51.8086
	o9	35.9579
	o10	30.1853
	o11	46.7014
	o12	47.9729
	o13	52.8744
	o14	4.64777
	o15	55.2629
	o16	43.718
	o17	49.7602
	o18	49.4101
	o19	56.7499
	o20	48.9962
	o21	68.2751
	o22	40.0055
	o23	42.9434
	o24	49.5493
	o25	53.7074
	o26	57.7569
	o27	57.6741
	o28	46.6408
	o29	60.2995
	o30	53.763
	o31	67.8006
	o32	76.8463
	o33	62.8236
	o34	5.81874
	o35	59.5905
	o36	68.7165
	o37	59.8735
	o38	58.0845
	o39	55.4273
	o40	44.8313
	o41	66.859
	o42	70.5868
	o43	57.9935
	o44	51.5027
	o45	49.5603
	o46	67.4532
	o47	61.4817
	o48	58.9458
	o49	53.2462
	o50	52.2508
	o51	61.9548
	o52	74.1941
	o53	76.9541
	o54	65.653
	o55	64.3441
	o56	61.847
	o57	50.14
	o58	57.6299
	o59	57.7194
	o60	50.4462
	o61	51.2562
	o62	63.8994
	o63	67.3258
	o64	70.2299
	o65	71.9966
	o66	65.4966
	o67	62.0568
	o68	61.8533
	o69	52.867
	o70	41.7401
	o71	54.7041
	o72	51.6843
	o73	60.6795
	o74	64.1127
	o75	66.243
	o76	55.2021
	o77	61.293
	o78	56.2557
	o79	53.3557
	o80	46.286
	o81	49.8322
	o82	59.5257
	o83	65.9511
	o84	49.9316
	o85	60.8161
	o86	54.3246
	o87	50.4332
	o88	47.0824
	o89	49.8303
	o90	48.9507
	o91	45.9253
	o92	42.1293
	o93	54.6833
	o94	43.2418
	o95	52.2224
	o96	49.1421
	o97	50.2618
	o98	44.0547
	o99	48.4458
	o100	33.5929
	o101	46.5331
	o102	44.1881
	o103	42.995
	o104	44.5036
	o105	49.4468
	o106	57.6313
	o107	62.5751
	o108	67.2202
	o109	53.0065
	o110	32.1674
	o111	40.2655
	o112	49.6757
	o113	50.7194
	o114	64.9705
	o115	66.1528
	o116	48.6413
	o117	54.936
	o118	49.6107
	o119	39.1155
	o120	38.3995
	o121	41.2933
	o122	50.0732
	o123	57.0148
	o124	69.2613
	o125	63.2575
	o126	41.461
	o127	50.7405
	o128	53.7562
	o129	49.7343
	o130	32.6351
	o131	35.6755
	o132	46.9383
	o133	50.2149
	o134	62.3429
	o135	57.9242
	o136	30.9676
	o137	44.4301
	o138	47.7261
	o139	36.7425
	o140	37.204
	o141	38.4296
	o142	36.768
	o143	40.2644
	o144	44.4232
	o145	6.40164
	o146	46.6057
	o147	43.4671
	o148	34.267
	o149	41.6194
	o150	43.0842
	o151	53.9721
	o152	66.0755
	o153	26.8153
	o154	45.9867
	o155	24.8285
	o156	41.5418
	o157	44.8994
	o158	21.0529
	o159	22.8488
	o160	27.9115
	o161	34.0781
	o162	51.8804
	o163	54.0957
	o164	58.9459
	o165	36.0097
	o166	47.8491
	o167	26.1186
	o168	27.8633
	o169	33.9981
	o170	48.9965
	o171	59.0304
	o172	63.8168
	o173	36.8307
	o174	39.1638
	o175	25.5525
	o176	46.3153
	o177	54.4936
	o178	63.8395
	o179	56.4021
	o180	44.3713
	o181	43.6987
	o182	58.3815
	o183	70.5376
	o184	55.1312
	o185	31.307
	o186	40.4082
	o187	42.7152
	o188	44.9877
	o189	45.721
	o190	49.8054
	o191	56.318
	o192	38.5562
	o193	54.8954
	o194	64.7839
	o195	45.1496
	o196	58.1218
	o197	61.9715
	o198	56.121
	o199	56.6519
	o200	77.0127
	o201	72.7205
	o202	55.6978
	o203	68.6395
	o204	53.5761
	o205	39.303
	o206	44.8597
	o207	56.8988
	o208	58.9388
	o209	76.1165
	o210	71.0278
	o211	57.3412
	o212	67.2981
	o213	32.0957
	o214	62.9971
	o215	38.4323
	o216	44.2757
	o217	48.824
	o218	53.3781
	o219	57.3671
	o220	67.5402
	o222	28.298
	o223	64.5162
	o224	61.7966
	o225	30.7492
	o226	39.5852
	o227	43.8706
	o228	46.4529
	o229	53.7288
	o230	74.8999
	o231	38.746
	o232	72.4632
	o233	48.8178
	o234	58.2962
	o235	36.2188
	o236	34.34
	o237	45.5649
	o238	42.1552
	o239	46.58
	o240	63.2972
	o241	73.3435
	o244	74.9938
	o245	32.5197
	o246	33.3653
	o247	30.8485
	o248	44.6834
	o249	42.7859
	o250	46.9363
	o251	59.5167
	o254	36.6383
	o255	30.8335
	o256	30.5313
	o257	31.0328
	o258	37.2424
	o259	38.0486
	o260	46.6345
	o261	50.0082
	o262	69.8701
	o263	55.9625
	o264	42.4571
	o265	24.1508
	o266	25.9111
	o267	30.7182
	o268	36.3092
	o269	41.2111
	o270	46.79
	o271	43.3463
	o272	39.8894
	o273	38.0298
	o274	33.8949
	o275	25.3755
	o276	23.9837
	o277	31.6143
	o278	25.4785
	o279	33.1936
	o280	35.1512
	o281	40.8748
	o282	52.3463
	o283	9.58134
	o284	28.6514
	o285	23.63
	o286	26.6871
	o287	34.0966
	o288	33.6568
	o289	42.3322
	o290	58.7166
	o291	62.8365
	o292	80.0226
	o293	60.2888

## Sheet: suppl. Fig. 4
Supplementary Figure x
Action potential prolongation by blebbistatin
APD	action potential duration at % repolarization indicated
	APD25 [ms]	APD30 [ms]	APD50 [ms]	APD60 [ms]	APD70 [ms]	APD75 [ms]	APD80 [ms]	APD90 [ms]		APD25 [ms]	APD30 [ms]	APD50 [ms]	APD60 [ms]	APD70 [ms]	APD75 [ms]	APD80 [ms]	APD90 [ms]
average	9.38161	11.5096	28.1356	39.1824	50.4494	56.6613	63.1916	79.5885		11.872	14.905	47.1923	61.4303	70.7134	74.882	79.333	89.4877
SD	4.91499	7.90433	12.94	14.9326	17.8537	19.3881	20.7838	25.4426		5.66025	8.22741	10.54	7.95338	6.96789	6.88456	6.79897	6.22079
n	261	261	261	261	261	261	261	261		261	261	261	261	261	261	261	261
	control	control	control	control	control	control	control	control		blebbistatin	blebbistatin	blebbistatin	blebbistatin	blebbistatin	blebbistatin	blebbistatin	blebbistatin
Fiber #	raw data	raw data	raw data	raw data	raw data	raw data	raw data	raw data		raw data	raw data	raw data	raw data	raw data	raw data	raw data	raw data
1	8.9	9.2	12.9	15.3	19.1	21	27.4	32		11.5	14.6	33.7	52.8	60.5	68.2	69.1	85.1
2	7.2	8.2	12.3	15.5	19.2	22.1	28.5	38.3		11.1	12.3	38.8	55.3	62.5	66.2	71.6	83.2
3	10.7	11.1	16.2	32.4	42.7	48.9	50.9	55.2		13.9	15.6	48.7	57.7	72.9	75	79.9	90.3
4	10.1	11.7	18.5	50.3	60.9	68.1	73.6	86.2		17	27.9	54	62.8	71.5	73.3	78.7	91.2
6	16.9	18	43.2	65	81	87.5	96.7	111		31.7	39.7	64.6	72	80.3	83	87.5	96.7
7	13.1	14.2	30	36.3	43.3	46.3	50.2	59.6		25.7	34.9	65.9	76.5	82.6	84.7	89.3	100.7
9	13.3	15.4	50.1	54.7	62.6	64.9	69.3	77.2		12.4	17.7	48.5	63.1	69.7	72.1	78	88.2
10	14.8	16.3	35.6	44.9	54.9	59.6	65.4	84.3		30.5	34.1	65.9	71.5	79.5	83.3	87.4	95.1
11	13.8	15	30.2	39.8	49.6	58.8	77.1	107.6		26.7	40.5	66.6	75.9	82	85.5	89.7	101
12	11.9	13.5	47.6	67.2	83	93.7	98.5	114.9		26.1	38.5	67.5	75.6	82	85	89.8	98.6
13	14.7	26	42.6	48.5	57.2	59.2	64	73.3		19.8	26.8	63.3	73.1	82	83.7	90.2	100.3
14	16.7	23	34	39.2	43.8	47	48.5	53.4		19.4	26.3	64.9	75.9	82.9	85.6	91.1	98.2
15	9.2	13.8	42.4	51.3	57.7	61.8	67.2	76.7		11.7	15.8	51.8	65.8	72.6	76	79	88.1
16	11.6	12.5	31	38.9	45.8	50.9	52.7	60.7		20.9	26.2	64.6	76.1	81.8	83.8	89.1	96.9
17	12.1	12.9	19.8	26	33.1	35.9	37.7	44.6		24.7	34.2	63.9	72.9	79.7	83.3	85.6	94.9
18	10.6	11.4	16.2	20.3	25	29.7	32.4	37.8		34	46.2	68.4	77.8	84.6	88.5	89.8	100.1
19	8.2	11.5	34.3	41	48.5	52	55.7	65		18.8	25.7	64.6	72.3	81.4	85.4	89.9	100.5
20	9.1	14.8	35.9	41.6	47.1	50.8	53.7	61.8		10.6	13.9	54.9	68.1	75.6	81.4	84.5	94.4
21	17.3	21.7	38	45	55.2	59.9	65.4	78.2		7.8	9.5	37.9	60.6	72.2	75.8	81.7	90.5
22	7.4	7.7	11.2	14	25.3	83.3	91.3	110.4		10.8	13.6	42.8	56.8	66.5	70.5	76.6	86.8
23	9.7	10.7	22.4	41.8	50	59.3	60	84.8		15.1	18.3	51.1	63	72.9	78	80.5	90.2
24	11	12.4	27.1	34.9	40.3	43.8	47.5	55.4		12.4	17.3	51.5	64.5	74.9	79.4	80	91.8
25	12.9	15.2	32.1	36.5	44.8	47.9	53.8	60.6		22.7	32.1	65.5	74.5	82.1	85.4	87.6	96.8
26	10.2	11.3	26.1	35.6	41.3	49.1	52.4	65		26	38.4	66.7	73.3	81	83.4	87.8	97.6
27	8.1	9.7	20.3	29.4	36.4	41	47.1	59.6		29.4	43.7	69	79.2	83.5	88.7	89.5	100.2
28	7.2	8.3	25.2	35.9	44.5	48.1	53.6	64.9		25.5	41.3	69.4	77.4	83.3	88.1	91.6	98.4
29	5.1	6.1	21.9	29.5	37	40.9	43.5	51.1		22.5	31.3	67.7	75.4	83.7	88.3	90.1	98.5
30	5.1	6.5	20.4	28	35.7	39	42.5	51.8		14	19.5	65.7	74.9	82.4	87	90.2	98.3
31	7.3	22.1	39.1	46.6	55.2	59.4	64.6	75.2		10	12.2	58	68.8	80.2	84.5	87.8	96.6
32	20.8	25.5	38	45.5	54.8	59	64	76.6		8.6	10.7	43.5	64.2	74.1	79.1	84.3	91.9
34	11.4	13.4	24.2	28.6	33	35	37.1	41.5		13.8	15.7	56.3	67.4	75.4	79.8	84.3	91.3
35	9.9	10.8	24	30.9	37.3	40.5	43	49.2		14.1	18.9	59.9	72.5	79.8	83.5	86.4	95.8
36	10.6	12.1	22	29.5	33.8	37.3	40.2	45.8		18.1	23.7	65.9	76.3	82.1	85	89.8	98.2
37	9.6	10.6	19.9	27.6	34.7	41.3	44.2	53.4		22.8	30.3	65.2	75.2	80.9	87	90	98.6
38	9	10.3	27.1	38.6	46.5	51.1	56.7	68.8		23.8	37.8	68.4	76.8	84	86.2	90.5	97.7
39	5.3	6.3	34.2	46	53.9	59.2	64.3	81.2		22.7	38.6	68.7	76.2	82.5	87.7	91.9	100
40	6.4	7.3	26.8	37.5	48.6	55.3	63	87.7		14.3	19.9	63.7	74.4	82.1	85.7	90.1	97.7
41	17.9	24.8	40.4	47.3	54.2	60.3	67.4	81.5		8.6	10.3	50.8	69.5	77.8	82.1	87	94.7
42	20.1	23.7	38.4	45.2	53.5	57.7	64.3	76.9		7.1	8.4	30.2	64.6	73.3	78.1	81.4	90.1
43	32.2	34.5	41.9	49.5	54.7	59.6	64	77.3		7.7	10.1	45.6	64.2	75.2	79.4	82.8	91.2
44	26.6	29.5	39.3	43.9	48.6	50.1	53.8	58.9		9.2	10.3	38.6	57.5	68.3	74	76	85.3
45	11	13.6	31.3	37	42.1	44.9	47.3	52.7		12.8	15.8	59.8	70.1	79.2	82.7	86.7	95.2
46	9.8	11.2	22.2	27.7	35.2	37.6	42	48.2		18.6	25.3	66.1	77.3	83.3	88	91.5	99.9
47	8.6	9.9	49.5	55.8	69.1	75.3	80.9	97.9		20.4	25.9	65	72.5	82.2	83.6	88.6	96.2
48	7.5	9	33.8	41.1	50.6	54.2	59.4	69.3		19.5	31	66.1	76.4	83.7	88	91.3	102.9
49	5.2	6.1	16.3	27.3	34	39.3	43.9	51.4		16.6	21	64.5	73.6	82.7	87.9	90	99.3
50	5.4	6.3	20	29	35.5	39.2	44.4	51.3		12.8	16.3	59.3	72.7	81.4	87	92.6	99.9
51	7.2	8.5	28.1	36.4	42.9	48.7	51.7	64.3		10.3	12.4	57	71.7	81	84.8	89.1	98.8
52	7.1	8.3	37.9	48.8	61.4	67.1	74.7	88.1		8.5	10.4	54.9	69.9	77.1	81.8	86.6	95.5
53	6.8	8.8	48.6	58.4	68	73.2	77.5	89.7		8.4	10	51	66.2	76.9	81.3	85.4	93.7
54	30.3	31	35.5	37.6	40.6	41.9	44	48.8		6.7	8.3	43	63.6	74.2	77.9	82.4	91.2
55	30.3	33.1	38.7	42.7	44.6	47	48.5	52.3		8.3	9.1	46.9	63.3	71.9	76.9	81.9	90.2
56	10.3	11.9	23.5	28.9	35.9	37.8	39	45.8		6	7.4	27.6	48.5	60.3	64.3	69.7	80.9
57	8.5	10	23.3	31.2	39.6	42.4	47	55.5		11.2	13.2	50.4	65.7	74.8	78.4	83.3	91.8
58	7.8	8.7	33.6	46.8	56.4	62.2	69.3	89.8		20.1	25.6	65	73.7	80.5	86.2	89.4	98.5
59	4.8	5.7	15.2	25.2	33	36.1	39.9	47.4		21.2	32.8	61.4	77.2	83.5	86.3	88.9	98.7
60	7.4	8.2	31.2	40.2	47.5	51.8	55.2	66.2		20.7	28.8	65.3	75.7	84.4	86.7	91.3	100
61	7.7	8.4	27.8	33.9	39.7	42.5	46	51.9		11.9	13.6	56	70	78.7	85.7	89.9	98.8
62	6.9	8	14.3	25	34.2	36.1	41.3	51.3		8.8	11.1	52.8	68.4	78.9	82.7	86	97.3
63	5.7	7.2	37.4	44.5	53.3	57.9	64.2	76.6		6.8	9	51.4	67.8	76.5	81.8	85.5	96.6
64	13.4	20.5	30.8	35	38.6	41	42.2	46		7.4	8.9	48.5	66.8	78.3	83	87.3	95
65	7.8	9.2	19.1	26.6	32.6	36	39.3	45.2		6	7.9	37	65.3	74.7	79.6	83.1	91.4
66	8.3	9.4	25.5	32	36.9	38.2	42.2	50.7		10.8	13.1	49.1	63.2	71.9	78.1	81.5	92
67	7.1	8.7	28.2	37.4	44.8	51.5	57.1	68.3		15.7	18.9	60.1	71.8	80.8	84.2	88	96.6
69	6.3	7	15.2	27	38.9	44.2	48.5	71.5		16.5	19.5	62.6	72.8	80.8	85	90.8	100.4
70	6.8	7.8	28.6	38.7	47.7	52.7	58.8	80.2		11.7	15.1	52.3	67.4	76.6	81	86.4	96.6
71	6.3	7.3	17.9	27.7	34.5	39.8	45.3	58		9.1	10.4	50.9	67.1	75.8	80.9	86.6	96.7
72	5.2	6.1	21.7	29.9	35.9	39.7	44.7	55		8.1	9.5	50.6	65.6	77.3	80.1	86.6	96.5
73	12.2	13.7	19.8	23	25.6	26.7	27.8	30.2		7.7	9.2	51.3	68.8	78.5	83	87.7	98.1
74	7.4	8.2	17.6	23.2	27.2	29.7	32.6	37.3		6.5	7.5	47.4	64	75	79.6	83.1	92.6
75	8.3	9.6	32	39.3	46.6	48.1	53.1	62.1		10	12	46.7	59.9	69.3	73.3	77	88.7
76	5.1	6.3	57.5	71	84.2	90.6	97.1	110.5		11.7	13	53.5	66.5	74.9	80.6	85	93.1
77	6.3	7.5	50.7	67.1	86.4	95.3	101.6	113.4		14.5	17.7	57	69.9	78.3	82.9	85.3	96.3
78	7.1	8.1	33.2	42.4	49.9	54	59.6	75.9		11.5	13.5	51.9	66.9	75.7	79.3	85.6	95.1
79	6.6	7.6	18.4	26.8	35.3	41.2	44.4	56.1		9.5	11.3	50.4	65.6	74.6	79.1	83.6	94.2
80	6	6.8	18.3	34.7	40.3	46.4	50.4	62.7		9.6	10.8	48.9	64.1	73.5	77.1	84	94.8
81	9	10.5	15.3	17.4	19.2	20.3	21.2	23		9.4	11.6	50.5	68.4	77.3	81	87.4	97.8
82	6.6	7.8	20.6	25.6	29.5	31.1	33	37.1		8.7	9.4	49.1	67	75.5	80.4	86.6	94.1
83	6.2	6.8	16.6	23	29.4	32.2	34.6	39.6		6.3	7.5	30.1	47.5	58.6	63	68.9	82.3
84	5.1	5.9	26.1	36.6	43.4	48.6	51.9	67.8		11.4	13.1	54.3	67	75.8	80.8	85.1	95.2
85	6.8	7.3	35.7	41.6	48.5	51.6	55.9	64.9		11.8	13.8	53.1	65.9	74.5	80.1	84	93.9
86	4.6	5.3	11.7	15.3	19.5	21.3	23.5	27.7		11.8	14.1	55.1	64.7	76.4	81.6	84.7	96.6
87	30.7	33.5	47.7	52	58.6	61.8	65.6	73.4		10.1	12.2	48.6	63.1	72	76.2	82.4	93.5
88	6.3	8.1	34.1	47.4	54.5	58.5	61.9	71.6		5.7	7	28.7	46.2	59.5	63.9	70.1	80.6
89	7.2	7.9	18.9	26.2	36.4	42.4	50.6	63.1		7.9	8.6	36.1	52.7	68	72.6	77.5	89.5
90	7.6	8.4	25.3	39.7	51.5	56.6	61.4	69		9.3	11	48	58.1	71.7	75.4	81.2	91.3
91	6.8	8.2	27.6	34.7	42.9	46.4	51.5	63		5.2	6.7	26.1	47.2	60.2	66.6	70.1	82.8
92	6.3	7.1	17.1	32.1	38.3	43.6	49.6	68.4		8.4	9.5	43	54.8	68.2	73.4	78.2	88.4
93	7.5	8.3	22.6	32.6	47.2	54.9	60.9	75		9.4	10.9	46.3	61.7	71.8	74.4	79.6	90.5
94	7.5	8.1	17.7	24	32.3	36.4	41.9	52.5		9.6	11	50	65.3	76.6	80.2	85.3	96.2
95	6.9	7.7	24.8	32.1	39.4	43.7	49.6	62.5		7.3	8.9	31.5	48.4	63.1	66.7	71.5	84.1
96	5.2	6	8.4	29.6	41.9	46.8	54.1	76.9		7.7	9.8	39.8	57	68.9	72.1	76.8	87.7
97	7.5	8.4	29.7	41.3	52.5	59.5	68.6	86.4		10.2	11.6	46.6	60.6	70.1	74.4	79.4	89.7
98	6.7	7.8	16.8	21.3	29.3	32	35.7	42.9		9.4	11.4	45.6	58.6	69.7	75.3	79	90.2
99	6.8	8	23.5	29.6	37.6	41.2	44.3	55.4		6.7	7.7	26.4	44.6	56.6	62.3	66.2	74.3
100	7	7.9	27.9	40.7	50.9	57.6	70.7	91.2		8.6	9.2	38.8	53	66.3	69	73.9	86
101	6.4	7.1	34.7	45.2	54.7	62	70	87.6		9.6	11.5	45.2	57.7	68.7	71.6	78.7	89
102	5.9	6.8	23.9	38.7	51.5	62	71.3	91.1		9.5	10.4	38.7	60.3	69.6	74.4	80	91
103	5.3	5.8	12.2	28.2	41	44.7	51.3	79.2		9.1	10.5	47.8	62.4	70.9	75.7	80.3	89.9
104	5.1	5.7	15.6	30.6	40.9	47.6	51.8	68.2		8.5	9.8	47.6	62.1	72.1	77.8	84	94
105	4.6	5.4	19.6	35.4	43	48.9	53.2	65.7		7.8	9.4	47.1	67.1	74.6	79.1	84.2	94.1
106	8.2	9.7	25.1	34.5	43.5	47.3	52.8	76.4		8.2	9	49.6	65.9	74.7	80.8	84.6	95.4
107	6.6	7.9	24.1	36.9	50.5	58.7	67.7	91.2		6.7	8.9	45.5	67.1	75.7	81.2	84.9	93.4
108	5.7	6.6	20.1	34.2	44.2	50	57.5	84		7.3	9.2	35.7	51.6	62.2	67.5	71	83
109	5.2	5.7	11.3	25	39	43.5	54	78.9		8.7	10.3	35.7	57.8	69.4	73.4	76.6	90.3
110	4.7	5.4	13.2	24.5	31.2	36.3	39.6	51.5		8.5	9.3	49.2	65.6	72.8	77.7	81.8	95.6
111	4.7	5.3	19.8	31.5	38.9	43.6	51.2	65.1		6.8	7.9	47.1	60.6	74.1	78.7	83.4	93.8
112	4.6	5.6	28.9	36	44.6	48	52.3	64.9		6.9	8.2	50	63.3	74.5	79.1	83.5	93.4
113	8.5	9.9	22.2	34.6	46.5	54.2	65.1	83.9		7	8.3	52.2	64.1	75.2	80.9	83.4	94.9
114	11.3	12	30.3	36.2	42.4	49.1	54.7	80.4		5.4	6.4	46.5	62.2	72.1	77.4	81.6	91.5
115	7.5	8.9	29.3	39.5	49.2	54.4	64	84		9.8	11.8	44.2	53.6	64.5	67.9	71.8	82.4
116	6.9	7.9	25	38.4	52.9	62.1	73.6	91.4		10.9	12.9	46.3	56	65.2	70.6	74.2	83.8
117	6.5	7.3	23.2	34.1	51.4	62.5	71.2	93.9		8.5	10.5	45.6	59.4	69.6	72.3	77.7	87.8
118	6	6.7	11.6	23.2	32.6	37.7	42.7	61.6		7.4	8.7	39.6	57.1	68	71.9	76.6	87.7
119	5	5.8	13.4	21.4	27.4	32.2	35.4	43.4		6.7	9	46.2	60.8	70.8	73.5	79.7	90.2
120	4.8	5.6	17.4	28.3	38.5	41.8	45.9	61.3		6.6	7.5	38.7	60.9	71.6	77.2	82.2	94.9
121	4.3	5.1	24	32.1	38.2	42.7	46.9	57.9		6.4	7.7	47.5	61.7	73.7	79.8	83.5	95.5
122	4.8	6.2	44.1	52	61.1	64.1	70	82.1		5.9	6.9	28.6	62.6	72.6	76	81.6	91.7
123	8.5	9.3	16.9	34.9	73.6	81	86.3	104.6		4.9	6.4	23.1	53.2	71.3	75.1	81.2	90.5
124	9.1	10.1	22.3	29.1	33.9	39.7	63.7	99.8		5.8	7.3	33.8	58.5	70.8	74.8	80.6	89.3
125	8.2	8.7	29.9	43.1	69.7	75.2	88.9	106.5		7.1	8.6	35.5	48.3	57.1	61	66.5	78.8
126	7.1	7.5	29.7	42.5	59.4	72.5	83.7	101.5		12	15.4	49.8	59.3	66.4	69.4	73.8	84.6
127	6.1	6.7	12.3	21.8	29.9	35	39.3	50.6		8.6	9.9	43.5	54.7	65	69.3	75.2	84.8
128	5.5	6.2	11.5	17.3	26.2	31.9	37.1	48.7		8.1	10.9	51.5	63.1	71.6	76.5	80.8	90.4
129	5.6	6.1	18	29.1	41.6	43.2	50.8	72.9		6.8	7.5	45.1	54.9	68.8	72.7	77.9	89.3
130	5.8	7	19.9	29.2	33.9	40.4	45.1	56.9		6.5	7.1	32.5	57.2	71.2	73.6	78.4	90.4
131	4.8	5.8	18.1	29.6	39.8	46	48.7	66.8		7.7	10.5	46.6	64.4	73.8	77.4	82.6	93.2
132	6.9	41.2	59	66	74.2	78.4	81.9	93.4		6	7.1	31.5	58.8	69.9	73.8	77.9	89
133	8.2	8.6	13.1	22.9	26.4	28	28.6	30.4		5.2	6.1	33.3	55.5	68.6	73.3	77.3	88.2
134	7.2	8.3	18.5	24.7	28.7	31.1	33.2	107.8		7.4	8.3	25.1	55.1	69.4	74.1	78.2	87.5
135	5.3	6.7	10.2	20	30.7	40.4	59.8	95.1		10.5	12	40	48	58.7	62.3	66	77.1
136	6	6.6	13.9	22.8	36	43.4	51.4	79.5		6.8	8.8	35.6	50.4	59.5	65.1	69.7	81.3
137	5.7	6.2	12.2	19.9	32.5	38.2	45.5	60.6		7.2	8	36.7	53.3	65.8	69.2	73.4	83
138	5.7	6.1	10.8	21.1	29.3	34.9	46.5	69.6		8	9.7	43	59.2	68.3	74.7	78.7	87.8
139	5.9	6.9	16.1	28.7	40.1	46.2	51.9	71.7		7	7.9	35.3	56.4	67.8	71.3	75.7	86.3
140	7.5	9.1	29.7	37.5	85.3	90.7	95.2	108.9		5.8	7.1	32	56.8	67.7	73	77.8	88.5
141	7	8.2	29.4	40.5	52.1	62.8	67.2	90		6.3	8.5	33	57.8	70.1	75.5	78.5	90.1
142	6.9	9.8	29.2	33.9	43.4	49.5	53.8	73.1		7.7	9.5	31.2	50.6	61.6	65.1	69.5	78.1
143	23.9	29.5	42.3	49	56.4	60.5	64.5	73.8		7.4	9.3	42.4	60.5	69.2	73.3	78.5	87.5
144	6.9	7.3	13	21.3	37.9	47.3	54.3	83.9		7.8	9.6	37.8	59	69.6	74.4	78.1	87.7
145	6	7.3	11.9	22.8	36.2	46.8	55.2	86.9		9	11.7	39.7	60.8	70.2	75.8	80.2	88.6
146	6.1	7.1	11.9	19.5	30.5	36.4	45	67.2		9.1	10.5	48.7	64	71.3	77.4	81	91.5
147	6.4	7.5	23.3	34.4	49.9	58.7	66.5	86.8		7.8	9.5	44.1	61.2	70.5	75.1	79.7	89.3
148	7.7	9.7	46.4	55.4	66.5	70.9	75.8	92.7		8.4	9.2	42.4	62.6	70.5	75.5	78.6	88.5
149	6.5	7.9	41	53.9	74.8	85.2	92.1	104.7		8.4	10	47.4	62.2	70.5	76.5	80.6	87.1
150	6	7.4	51.6	69	86.1	91.7	96.3	108.5		9.3	11	47.9	61.8	71.4	75.3	79.6	87.7
151	7.1	7.6	13.9	36	56.4	69.1	82.9	95.7		7.1	7.9	40.7	58.5	64.3	69.3	76.2	84.8
152	7.1	7.9	14.2	21.8	36.7	48	53.5	88.9		8.4	9.5	47	62.4	69.2	74.5	79.3	89.4
153	6.7	8.1	16.4	32.5	43.2	52	60.1	80.4		8.8	10.2	45.4	64.7	71.6	72.4	82.5	86.5
155	6.5	7	30.8	55.3	80.4	85.5	94.5	108.4		9	10.9	43.2	62.5	67.6	73.5	78.8	87.1
156	6	7.3	33	57	80.4	88.1	95.4	107.6		6.5	7.9	35.6	46.9	59.9	62.9	67.1	78.1
158	5.8	7.3	48.2	74.5	86.4	93	97.4	109.7		7.8	9.3	41.6	58.1	65.2	70.8	73	82.7
159	5.9	6.9	15	40.1	59.1	71.4	78.4	100		8.1	9.3	42.3	56.9	67.5	71	73.9	83.9
160	6.5	7.8	51.6	64.1	79.9	87.2	93.2	107.8		9.7	10.9	47.9	58.8	69.3	73.4	78.2	88.5
161	6.8	7	13.4	31.4	42.4	45.9	56.8	80.2		9.9	11.8	52.1	62.2	71.2	74.6	79.5	88.8
162	6.8	7.7	32.6	46.4	59.4	67.3	75.5	92.9		10.5	12.9	54.2	63.4	70.3	76.4	79	89.1
163	4.1	4.5	6.3	7.4	8.2	10	25	26.7		10.3	13.4	48.1	63.1	70.2	76.9	81	88.6
165	6.4	6.9	37.9	68.6	82.8	92.1	97.7	107.6		5.7	7.4	22.4	43.6	57	60.1	65.2	76.9
167	6.2	7.4	14.4	65.2	82.7	88.7	91.8	104.2		8.7	9.3	43.4	58.6	65.8	68.1	70.6	81.4
168	7	8.3	15.6	49.9	62	74.1	85.6	99.9		9.3	11.2	44.6	58.3	65.7	72.1	75.5	85.9
169	5	5.9	11.5	16.8	23.5	25.7	28.2	32		10.7	12.4	50.1	60.5	68.3	72.9	77.3	87.7
174	7.5	8.2	17.4	55.6	77.9	85.8	91.9	106.2		10.1	13.7	46	59.4	67.2	72.4	78.1	86.8
175	7.7	8.6	28.5	46	67	74.5	87.8	101.7		10.4	12.9	48.8	58.6	65.7	70.6	73.6	83.3
178	8.1	9.6	39.1	55	72.9	78.7	88	99.9		7.6	9.7	39.8	53.6	60.3	64	70.9	81.3
179	8	9.1	41.2	57.8	73	80.8	88	102		8.6	11.7	46.8	57.2	65	69.6	74.1	85.6
180	8	85	94.9	99	105.5	108.1	112.9	120.3		11	12.4	45.2	58.6	65.4	69.9	72.9	83.7
181	7.3	7.7	12.8	24.1	60.2	85.8	91.5	104.2		11	13.9	48	56.4	66.3	71.5	73.7	83.1
182	7.8	8.9	29.4	51.5	71.1	87	94.8	106		6.6	7.6	37.7	52	60.5	63.5	65.8	79.3
183	7.3	8.2	15.5	33.1	43.7	51.3	57.7	93.4		9.8	11.5	42.6	56.5	65.3	67.3	72.2	78.5
184	7.2	8.3	51.7	68.9	84.4	88.5	93.7	107.3		9.6	10.6	43.9	58.3	66.2	69.1	75.6	84.8
185	9.4	10	19.9	34.9	45.6	56.9	62.4	96.5		9.6	11.3	45.7	54.8	63.6	67.8	73.2	82.5
186	7.3	8.2	42.7	51.5	65.6	75.4	85.8	100.5		6.7	7.7	37.7	51.5	61.9	63.8	69.5	78.3
187	7.2	8.1	28.1	43	56.3	58.7	76.9	100.1		8	10.4	39.1	53.8	63.7	68.1	73.2	84.4
188	8.5	9.4	24.4	42	52.6	64.4	70.9	100.4		6.1	8.4	30.8	51.5	60.6	64.9	68.9	79.6
189	7.8	8.9	22	38	50.9	57.9	71.5	97.4		7	9.2	36.5	54.1	61.7	66.2	71.7	81.9
190	8.9	9.7	34.5	47.9	62.1	70.7	83.3	100		8	9.2	39.6	52.2	63.2	66.5	69.5	78.6
191	9	10.2	37.5	53.1	71.3	75.5	89.6	102.7		8.7	11.1	47	57.4	66.1	69.7	73.6	85.3
192	7.2	8	33.5	50	61.4	69.8	78.2	95.4		10.6	11.8	48.5	58	66.6	70.5	75.7	85.5
193	6.3	7.2	34.6	48.3	62.5	71.8	75.6	94.2		13.3	15.7	47.2	61.7	66.2	71.6	76.6	88.2
194	7.1	8	43.2	52.9	61.6	70.7	75	89.3		12.1	13.3	52.4	61.9	71.2	74	79.8	88.7
195	9.2	22.4	40.3	51.6	62.9	67.9	75.9	92.3		10.1	12.4	48.2	61.2	69.4	73.6	78.1	89.1
196	31.9	36.6	50.9	60.4	69.2	73.8	78.5	91.2		10.2	13.2	48.3	60.2	69	74.8	79.7	86.6
197	13.7	24.8	38.9	48.4	55.5	60.6	66.9	79.7		9.8	12.8	45.4	60.8	70.9	75.9	80.2	88.5
199	7.2	8.3	42.2	53.6	64.4	70.6	84.7	104.4		10	11.6	45.7	62.3	72.8	77.2	81.5	90.8
200	8.8	9.7	18.8	35.8	49.6	58.9	70.3	102.2		6.9	8.4	32.5	49.4	59.2	64	67.2	76.7
201	11.7	12.4	32.9	49.5	60.6	66.8	87.6	103.7		7	7.9	32.4	47.7	61	64.7	68.9	78.1
202	10.2	12.5	39.4	53.1	66.5	78.4	89.1	102.8		7.8	8.7	35.9	49.4	59.6	63.6	66.4	78.1
203	7.9	8.6	38.7	50.4	65.5	77.1	83.6	99.4		12.8	16.4	48.3	60.9	69.2	71.7	77.3	89
204	6.4	7.9	43.9	53.4	65.6	72.3	78.1	90.9		15.1	17.1	50.5	61.2	68.9	72.1	75.9	87
205	9.9	36.1	54	64.9	74.4	80.7	83.2	96.9		12.2	15.6	52	61.5	69.5	73.1	79	88.7
206	23.6	26.2	41.1	50.2	62.4	68.2	76.8	90.9		9.2	11.3	47.4	58.4	68.1	73.2	77.7	88
209	11.2	12.6	34.3	43.8	59.2	63.5	70.2	95.7		5.4	6.6	24.1	45.5	55	61.4	65	74.7
210	12.3	14.2	50.8	61.5	71.1	82.3	88.5	104.4		7.7	8.4	26.8	47.2	57.1	61.6	66.7	75.9
211	11.7	13.7	37.5	49.4	61.9	73.6	85.7	102.4		10.6	11.4	38.7	53.9	62.2	67.3	70.4	82
212	11.6	12.4	37.3	49.5	65.6	73.7	84.1	102.1		14.3	17.4	48.8	58.3	67.8	70.1	76.7	86.6
213	9.1	10	24.5	41	53	61.2	73.4	97.3		16.2	19	51.2	59.8	69.2	71.4	76.3	88.3
214	7.5	8.6	29.6	47.6	59.9	71.2	79.7	97.8		17	20.6	52.1	62.3	70.4	74.5	79.4	91.9
215	7.8	9.6	45.1	55.2	66.7	74.5	81.3	95.8		14.6	16.5	50	61.8	68.9	74.5	79.8	90
216	8.9	34.6	53.8	63.3	74.8	81.8	86.6	97.8		11.4	15.6	46.7	62.6	69.7	72.9	78.6	88
218	7.6	8.7	41.4	51.7	85.7	89.6	94.7	201.1		8.7	10	36	60.1	67.7	72	76	85.4
219	5.9	6.2	10.1	14	17.9	18.8	21.5	26		8.6	10.5	44.3	58.3	70.6	74.4	78.4	86.7
220	9.1	9.8	51.1	62.2	69.4	75.8	81.9	95.5		8.9	10.2	46.6	63.7	71.5	76.1	79.8	89.1
221	10.7	12	41.6	54.5	70.6	78	86.3	108.2		6.8	7.9	21.3	43	53.2	58.4	61.8	71.7
222	12.4	15.3	42.2	51.6	65.3	73.2	83.1	108		9.3	11.4	37.2	51.6	57.8	64.7	69.6	80.9
223	12.4	14.1	33.5	46	58.5	61	78	106.1		11	12.6	40.1	52.4	61.8	66.9	71.9	81.9
224	10.5	11.3	24.3	36.6	55.3	65.1	74.3	101.6		14.2	15.8	43.5	55.6	66.1	69.2	72.5	85.3
225	9.3	10.3	23.7	36	49.8	58.4	65.5	92.6		16.2	17.7	48.7	59.1	66.6	71.5	75.8	88.2
228	11.4	23.5	43	58.1	78.2	84.4	94.1	117.1		9.4	11	40.4	58.9	67.9	72.8	76.2	85.2
230	8.7	9.4	22.3	31.9	43.4	48	51.5	65.8		8.7	9.6	44.6	64	73.6	78.1	82.3	90.5
231	9.9	11.8	47.1	61.1	76.7	84	89.7	110.6		6.7	8.3	26.7	45	55.7	61.1	64.9	77.5
232	12.1	14.1	37.3	48.6	61.3	71.2	76.7	107.9		9.4	10.3	31.9	45.6	56.7	61.7	65.8	77.3
233	13.3	14.9	36	47.4	58.6	63.4	76.2	103.3		11.8	13.2	39.1	50.6	60.8	66.5	70.7	84
234	11.7	12.9	25.4	41.9	54.2	68.2	77.5	108.8		14	16.2	45.9	56.3	65.9	72.2	75.5	88.7
235	10.2	11.5	25.3	38.8	55.3	70.9	79.8	102.7		18.3	21.3	52.9	64.1	71.2	73.9	81.1	91.3
236	8.8	9.7	33.9	51.2	67.5	80.4	91.1	103.9		16.7	20.1	52	64.5	71.1	74.1	78.2	89.3
237	7.6	8.6	52.5	62.9	78.7	86.6	89.7	101.4		17.4	20.8	54	65.6	72.1	75.3	80.7	93.6
240	9.3	9.8	50.3	61.3	73.5	79.6	88.9	100.8		8.5	10.4	42.3	57.2	68	70.7	75.2	83.4
241	11	13.7	28.4	43	55.9	59.7	67.7	101.5		7.7	9.4	37.4	59.4	68.7	73.2	76.8	86.1
242	13.5	16.1	31.8	41.3	55	61.3	69.4	96.5		8.3	10.6	39.4	61.3	71.5	75.8	79.7	89.2
243	14.8	16.5	30	40.7	51.7	57.6	72.2	116.9		8.1	9.8	23.8	41.8	54.2	60.1	65.4	77.2
244	13	14	25.6	38.6	51	59.5	72.7	103.5		14	17.5	45.8	57.5	65.7	68.1	72.9	87.5
245	11.3	12.4	20.9	31.8	43.9	49.3	56.1	86.9		14.6	18	46.3	60.6	66.7	71.2	75.9	87.9
246	7.8	9.7	59.7	74.7	87.3	92	96	106.9		18.4	22.5	53.1	62.7	70.1	74	79	92.2
249	8.4	9.2	13.7	19.3	26	34.7	47.4	57.4		13.1	15	47.5	62.4	71.1	74.7	78.6	89.2
250	10.2	10.9	16.9	26.4	39.3	55.1	55.6	77.8		9.5	11.2	44.1	60.7	70.5	74.6	79	86.1
251	12.9	14.9	26.4	38.1	50.5	60.8	67.5	120.1		8.3	9.9	42.3	59.1	71.3	75.1	79.9	87.4
252	14.8	16.3	26.1	34.2	44	51.7	57.6	117		8	8.8	27.7	43.6	56.2	61.6	66.6	77.8
253	12.2	12.8	18.7	24.1	35.7	41.1	45.9	69.7		10.6	12.8	36.4	48.3	62.2	64	71.2	82.2
254	10.1	10.9	16.3	20.1	35.2	40	47.3	66.7		11.6	13.7	40.2	52.9	62.7	66.1	70.8	84.4
255	7.9	9	42	57.6	72.6	79.6	86.9	99.8		16.1	19.9	49.5	57.7	68.4	70.9	75.1	89.2
256	8.3	10.8	57.6	67.9	79	85.4	89.5	99.2		18.8	22.2	52.4	60.5	69.2	73.7	76.8	90.6
258	7.1	8.5	13.1	17.3	25	29.3	42.4	57.3		20.1	24.7	55.8	66.4	74	77.4	84.1	91.4
259	9.7	10.4	21.6	59.4	74.6	84.3	101.8	115.3		14.1	17.5	51.5	62.3	72	74.8	77.8	88.4
260	13.7	14.2	18.5	21.7	25.7	27.3	31.4	40		12.2	14.2	54.1	66.8	74	79	84.1	93.4
261	14.4	14.9	18.9	21.5	26.1	30.9	35.7	46		9.4	11.2	45.1	61.4	69.8	73.7	79.1	86.6
262	13.4	14.3	17.7	21.4	29.7	33.4	48	104.7		9.7	10.5	31.3	45.9	56.5	61.9	65.9	77.7
263	10.1	10.9	14.5	17.8	24	28.4	35.3	52.3		10.8	13.2	39.9	49.6	61.4	65.7	70.3	83.8
264	8.2	9.2	14.1	24	44.7	56.6	64.6	98		18.7	24	49.9	59	67.7	70.9	74.2	84.6
265	7.2	7.5	11.1	13	15.3	17.4	19.3	30.1		21.3	26.6	55.6	64.7	71.6	74.4	81.6	93.4
266	9.1	10	16.4	21.8	64.5	76.9	91.2	109.5		21.5	25.5	58.2	66.3	73.4	76.8	82.7	92.5
267	13.1	13.9	25.3	67.2	83.3	96.3	100	117.8		23	28.7	59.5	68.7	77.3	80.6	84	95.9
269	11.5	12.1	15.5	16.6	19.1	21.5	24.5	38.4		10.2	12.1	35.7	49.6	61.4	64.9	70.1	84.4
270	7.4	9	13.8	18.3	67.2	72.3	78.4	92.2		13.6	15.4	44.8	53.6	63.5	67.8	72.2	83.5
271	7.7	8.7	11.8	13.1	14.3	15.7	16.4	20.3		17.7	23.5	47.8	55.8	65.1	71.7	74.3	87.9
272	9.9	10.7	16.6	27.4	65.3	78.5	94	110.3		22.7	28.6	55	65.9	74.3	77.5	81.7	95.7
273	13.7	14.7	20.4	50.5	71.2	82	94.6	113.4		20.6	27.9	55.6	67.4	74.9	78.2	81.2	91.3
274	14.1	14.4	18.8	21.5	27.2	31.9	37.8	67		9.1	11.6	31.7	47.3	59	60	63.8	79.1
275	11.6	12.2	15.5	17.9	21.7	26.2	31	39.7		13.7	17.3	45.5	58.2	66	70.3	76.5	89.5
276	7.9	9	32.7	49.5	64.9	72.2	81.7	96.3		16.8	21.4	49.3	57.7	68.7	70.4	77.5	87.8
277	12.5	13.4	18.4	24.7	76.9	89.5	101.3	114.5		19	26.3	52.1	62.1	70.9	73.8	77.7	89.9
278	13	13.4	19.2	54.8	71	76.8	85.6	104		24.5	31.9	60.3	69.8	77.5	79.4	87.5	95.3
279	12.9	13.4	18.7	21.7	26.3	31.5	31.7	100.8		27	35.4	63.3	72.7	80.6	84.5	89.4	98.9
280	10.9	11.2	13	14.1	15	15.7	16.4	17.7		15.1	19.4	56.5	66	73.5	77.1	82.5	94
281	8.5	9	11.4	12.8	14.2	14.7	15.4	19.4		19.5	21.5	51.8	60	69.3	71.2	75.4	89.9
282	8.6	9.3	14.4	22.4	37	45	53.9	79.2		19.4	25.1	55.1	64.3	71.9	76.9	83.1	92.8
283	7.8	8.7	44.8	59.8	69.8	75.7	83.3	94.6		24.3	33.9	61.4	71.9	77.4	81.6	86.8	96.7
285	30.7	35	50.6	58.4	67.1	71.8	77.4	86.3		21.9	33.3	62.4	71.5	79.6	82.9	87.4	95
286	29.9	33.7	50.2	58.8	69.4	73.6	80	88.8		14	19.3	53.6	64.2	72.2	76.3	79.1	87.6
287	11.3	13.4	49.8	62.7	72.4	76.6	80.7	86.9		13.1	15.1	53.5	64.3	73.3	77.4	80.6	89.8
288	9.9	11.2	45.6	61	73	76.4	81	89.5		11.3	13.4	49.8	62.7	72.4	76.6	80.7	86.9
289	7.7	9.6	41.5	61.7	72.7	75.8	79.1	88.8		9.9	11.2	45.6	61	73	76.4	81	89.5

## Sheet: suppl. Fig. 5
Supplementary Figure x
Electrode impedance
count		64
average		1.72083
sd		1.04595
	Electrode #	Impedance [kOhm]
	0	0.603333
	1	0.84
	2	0.43
	3	2.82667
	4	1.42
	5	1.39
	6	2.81667
	7	1.2
	8	0.96
	9	0.503333
	10	1.53
	11	1.90333
	12	0.973333
	13	1.98
	14	1.83333
	15	1.68667
	16	2.22667
	17	1.95667
	18	1.46
	19	1.79667
	20	2
	21	2.12
	22	3.63667
	23	2.96667
	24	2.15667
	25	2.9
	26	1.53667
	27	1.33667
	28	2.52
	29	2.23667
	30	1.20667
	31	3.26667
	32	1.57667
	33	1.73667
	34	1.11667
	35	1.8
	36	2.08333
	37	1.72667
	38	3.56667
	39	4.52
	40	0.596667
	41	0.42
	42	1.78667
	43	0.236667
	44	1.94
	45	0.386667
	46	3.62333
	47	0.373333
	48	2.81333
	49	0.523333
	50	3.7
	51	0.833333
	52	3.74667
	53	0.526667
	54	3.21
	55	0.67
	56	1.91333
	57	0.26
	58	0.973333
	59	0.416667
	60	1.37333
	61	0.456667
	62	2.44667
	63	0.56
